# Supplementary material for: Epigenetic modifications are associated with inter-species gene expression variation in primates
Source: Genome Biol. 2014 Dec 3;15:547. doi: 10.1186/s13059-014-0547-3 (PMC4290387; doi:10.1186/s13059-014-0547-3)
Supplement: Additional file 14: Table S9. — List of gene names, peak regions, and their differential expression evidence for pair-wise comparisons (P-values and empirical FDRs). [file 13059_2014_547_MOESM14_ESM.gz]

Archive with 1 entries (1 files):
- TableSuppS9.txt
