# Supplementary material for: Epigenetic modifications are associated with inter-species gene expression variation in primates
Source: Genome Biol. 2014 Dec 3;15:547. doi: 10.1186/s13059-014-0547-3 (PMC4290387; doi:10.1186/s13059-014-0547-3)
Supplement: Additional file 14: Table S9. — List of gene names, peak regions, and their differential expression evidence for pair-wise comparisons (P-values and empirical FDRs). [file 13059_2014_547_MOESM14_ESM.gz › TableSuppS9.txt]

ensg	HvsC_H3K4me1_pvalue	HvsC_H3K4me1_fdr	HvsC_H3K4me3_pvalue	HvsC_H3K4me3_fdr	HvsC_H3K27ac_pvalue	HvsC_H3K27ac_fdr	HvsC_H3K27me3_pvalue	HvsC_H3K27me3_fdr	HvsC_PolII_pvalue	HvsC_PolII_fdr	HvsC_RNA_pvalue	HvsC_RNA_fdr	HvsR_H3K4me1_pvalue	HvsR_H3K4me1_fdr	HvsR_H3K4me3_pvalue	HvsR_H3K4me3_fdr	HvsR_H3K27ac_pvalue	HvsR_H3K27ac_fdr	HvsR_H3K27me3_pvalue	HvsR_H3K27me3_fdr	HvsR_PolII_pvalue	HvsR_PolII_fdr	HvsR_RNA_pvalue	HvsR_RNA_fdr	CvsR_H3K4me1_pvalue	CvsR_H3K4me1_fdr	CvsR_H3K4me3_pvalue	CvsR_H3K4me3_fdr	CvsR_H3K27ac_pvalue	CvsR_H3K27ac_fdr	CvsR_H3K27me3_pvalue	CvsR_H3K27me3_fdr	CvsR_PolII_pvalue	CvsR_PolII_fdr	CvsR_RNA_pvalue	CvsR_RNA_fdr
ENSG00000000003	NA	NA	NA	NA	NA	NA	NA	NA	NA	NA	0.823254200910371	0.896832794066784	NA	NA	NA	NA	NA	NA	0.373045032786219	0.518107302215248	NA	NA	0.132938221825176	0.199573479968791	NA	NA	NA	NA	NA	NA	0.937105245114976	0.966194063560989	NA	NA	0.292673670867319	0.389523765483663
ENSG00000000005	NA	NA	NA	NA	NA	NA	NA	NA	NA	NA	NA	NA	NA	NA	NA	NA	NA	NA	NA	NA	NA	NA	NA	NA	NA	NA	NA	NA	NA	NA	NA	NA	NA	NA	NA	NA
ENSG00000000419	0.0538414710483769	0.30459097466939	0.129289139496438	0.259960204404649	0.654882804247783	0.76539947583151	NA	NA	0.0974883070461621	0.251040547351714	0.0604370610338986	0.145368468998233	0.043109007645168	0.119235606113624	0.0524830266086069	0.0988642953987083	0.0934956937241773	0.145645779003669	NA	NA	0.0575830780118188	0.117388612227051	0.000759485002636162	0.0031471918146887	0.968713026673521	0.983777254592224	0.43526950248726	0.549361562985367	0.0385615036758201	0.0728750224943762	NA	NA	0.856279155294086	0.901996321830525	0.00320892519429612	0.0101121231250188
ENSG00000000457	0.397134284321282	0.698428012788669	0.0570005495081273	0.144702063445148	0.982865176918514	0.987196004993758	NA	NA	0.35608624817257	0.565075616391406	0.279042308913113	0.432118858807766	0.000437551635373737	0.00379828244996784	0.044475272389493	0.0853891865150477	0.000441339317378964	0.00249583496927958	NA	NA	0.0179256542937983	0.0482143215979423	0.0020097410205875	0.00587150829164382	0.0116678896707901	0.0491534305487794	0.00205588722599397	0.0079359130516256	0.000216384040000188	0.00164645096151945	NA	NA	0.000775341433574616	0.00480708200636387	0.000121226358035338	0.00100377519732358
ENSG00000000971	0.0030647162974835	0.0965566597145544	0.000121226358035337	0.00471407806500155	NA	NA	NA	NA	NA	NA	0.000437551635373737	0.0026944265512854	NA	NA	NA	NA	NA	NA	NA	NA	NA	NA	NA	NA	0.00127831537744683	0.00896541893360557	0.000121226358035337	0.00146577831617202	NA	NA	NA	NA	NA	NA	0.000237623766663452	0.0015899212979505
ENSG00000001036	0.089106626794564	0.369655295730149	0.395861885920237	0.567345761257824	0.00355130595275893	0.0199510523739599	NA	NA	0.263174244089712	0.467474518142122	0.00516656517452523	0.0245492685440466	0.0052651873508712	0.0300263927206932	0.000437551635373737	0.00205762491476777	0.000441339317378964	0.00249583496927958	NA	NA	0.000759485002636161	0.00377880076372539	0.0990587125459634	0.156341363834159	0.000237623766663452	0.00384990439635248	0.000121226358035337	0.0198036006546645	0.000216384040000187	0.00165454560734797	NA	NA	0.000237623766663451	0.0016699862853709	0.000121226358035337	0.00165852196309049
ENSG00000001084	NA	NA	NA	NA	NA	NA	NA	NA	NA	NA	0.554973835109692	0.690766969271642	0.971483234932827	0.98164041281912	NA	NA	NA	NA	0.451248138018558	0.596366728976962	NA	NA	0.00306471629748349	0.00843508221637339	NA	NA	NA	NA	NA	NA	NA	NA	NA	NA	0.00745251280412523	0.0208341220974066
ENSG00000001167	0.0899791768714129	0.371967109352008	0.83668905402508	0.908435868859429	0.490305407382801	0.633687551615375	NA	NA	0.00212380316600275	0.022591426968211	0.000121226358035337	0.0040416398269281	0.930513382212088	0.959598679867987	0.579527718873083	0.666016583937073	0.0114244145544554	0.026576533948782	NA	NA	0.316611240637076	0.433979287710631	0.0683490250032357	0.11420448387273	0.168453829766216	0.319766084853017	0.761452364004493	0.833365121660473	0.0288993423121954	0.0584447784873091	NA	NA	0.000437551635373737	0.00243228888194823	0.000437551635373737	0.00136278968395757
ENSG00000001460	0.893105201605843	0.964550397285823	0.682602357508376	0.803748380850898	0.104613684819692	0.214463831026675	NA	NA	0.762218574377804	0.87104984113598	0.00516656517452524	0.0257836905641784	0.170820049946556	0.311803007655026	0.00479403836743991	0.0160929518922932	0.00147746845629711	0.00540068886337543	NA	NA	NA	NA	0.00459461829208668	0.0123755724653501	0.356905168191158	0.533428450264683	0.000437551635373737	0.0016006349626298	0.000216384040000187	0	NA	NA	NA	NA	0.000121226358035337	0.00165852196309049
ENSG00000001461	0.615589850860806	0.835910370213401	0.15646248161337	0.299906990455415	0.130736567542268	0.251365257454009	NA	NA	0.132938221825176	0.30686441871276	0.00777769420191561	0.0344464493097073	0.148190375485795	0.281262316957855	0.000121226358035337	0.00447820650866336	0.000843050628382686	0.00332050184001732	NA	NA	0.0891066267945643	0.165859183894796	0.000121226358035337	0.00276196177835522	0.924848627781156	0.958527516846229	0.000775341433574616	0.00338707871458963	0.000216384040000188	0.00119000911080119	NA	NA	0.00472428889569295	0.0215301188103711	0.000121226358035337	0.00116758365716079
ENSG00000001497	0.816040921740108	0.934755974389189	0.000775341433574616	0.00613542440465517	0.000237623766663451	0.00199756919940406	NA	NA	0.0851017476231819	0.230324777263553	0.00777769420191561	0.0344464493097073	0.963878510406518	0.981264404913631	0.0983470121804549	0.16226822147213	0.862275114137232	0.896815930997749	NA	NA	0.448999780083881	0.564157475532068	0.00327625259159649	0.0103150817436532	0.63758369877517	0.767418159248719	0.000121226358035337	0.00217723796671165	0.000441339317378964	0.00203139583421274	NA	NA	0.643059095131782	0.74496711364911	0.000237623766663451	0.000855311064735149
ENSG00000001561	0.860338633460785	0.951273070422007	0.173456917258452	0.323295963295963	0.0220013250335138	0.07088212554256	NA	NA	0.232943035874368	0.438091908296441	0.371571464021968	0.525305294324001	0.0604370610338987	0.151152531557298	0.000437551635373739	0.00373026081271324	0.000216384040000187	0.00223168961296505	NA	NA	0.000437551635373737	0.00231556998300647	0.000237623766663451	0.00111946623574531	0.0462852710613756	0.129692192511148	0.000237623766663451	0.00103822557810288	0.000216384040000186	0	0.000437551635373739	0.00930688533994319	0.000121226358035337	0.00243782519958544	0.000121226358035337	0.00165852196309049
ENSG00000001626	NA	NA	NA	NA	NA	NA	NA	NA	NA	NA	0.22048741947971	0.364854217749526	NA	NA	NA	NA	NA	NA	NA	NA	NA	NA	NA	NA	NA	NA	NA	NA	NA	NA	NA	NA	NA	NA	0.14724886383666	0.225893482203688
ENSG00000001629	0.154001812597347	0.46766154372934	0.344454877504655	0.516609027614945	0.870095093495759	0.915916763344098	NA	NA	0.118356665365944	0.285667973856209	0.05950410093618	0.142793271602491	0.173456917258452	0.316760246657154	0.000775341433574616	0.00349388785032349	0.000441339317378964	0.00249583496927958	NA	NA	0.000775341433574616	0.00423651465904987	0.0186839192472564	0.0400988078531265	0.0220013250335138	0.0773522334353195	0.000121226358035337	0.00146577831617202	0.000216384040000188	0.00164645096151945	NA	NA	0.0220013250335138	0.0652844501279427	0.292237430452533	0.388310675990676
ENSG00000002079	NA	NA	NA	NA	NA	NA	NA	NA	NA	NA	0.380958752297579	0.534462411268495	NA	NA	NA	NA	NA	NA	NA	NA	NA	NA	0.348524999199017	0.440755433927498	NA	NA	NA	NA	NA	NA	NA	NA	NA	NA	0.137844491049276	0.216717356260848
ENSG00000002330	0.661974505775919	0.861207406014987	0.050094052607317	0.13463445357539	0.34745040884529	0.504496305690646	NA	NA	0.566924244209373	0.734596026518956	0.190777309553975	0.331222315196674	0.15646248161337	0.294178425476135	0.00860998357180438	0.0236807071201976	0.0970534782873864	0.148580324207249	NA	NA	0.000237623766663452	0.00316957366483183	0.775415221045682	0.829310114812341	0.666756412501236	0.788286826883318	0.00212380316600276	0.00836521178043047	0.0114244145544554	0.0275622093803912	NA	NA	0.00516656517452524	0.024079379498288	0.697496873212701	0.770551221418273
ENSG00000002549	0.376769606816866	0.682363048102038	0.452483934427193	0.621761938240225	0.695535637886475	0.798533368115117	NA	NA	0.33234154172187	0.539702362024797	0.0431923462336981	0.114350630333993	0.0140628703730775	0.0551674148896371	0.307394793347314	0.403744223695562	0.157114506114679	0.227608444686244	NA	NA	0.000121226358035337	0.0578447193831809	0.111190147756886	0.170684743730375	0.00459461829208669	0.025884087422549	0.388610186149466	0.505106375833291	0.960204001953281	0.97218656374743	NA	NA	0.2010654640015	0.324218556702534	0.00311399474542983	0.0101645545906682
ENSG00000002587	0.0752833042475538	0.34825859639419	0.433062013410068	0.598506669531533	NA	NA	0.393879191634273	0.625205577664594	NA	NA	0.0439549385966036	0.115041990942268	0.0359744326826914	0.10545819508146	0.327468858918542	0.422228550896671	NA	NA	NA	NA	NA	NA	0.00134948304971267	0.00591156731507609	0.173456917258452	0.328436763618355	0.558888413192003	0.66279114122018	NA	NA	0.146424587649323	0.300908765927777	NA	NA	0.000121226358035337	0.0151966896152943
ENSG00000002726	NA	NA	NA	NA	NA	NA	0.267061170375792	0.503704894509492	NA	NA	0.0308849626841173	0.0910598950033155	NA	NA	NA	NA	NA	NA	0.486589465963083	0.625583324015058	NA	NA	NA	NA	NA	NA	NA	NA	NA	NA	0.212063460750595	0.38481263935198	NA	NA	NA	NA
ENSG00000002745	0.196319584008556	0.516289468796786	NA	NA	NA	NA	0.0030647162974835	0.0443075995314801	NA	NA	0.000121226358035337	0.00278867603970485	NA	NA	NA	NA	NA	NA	0.96089600583112	0.979047582087756	NA	NA	0.801004391096652	0.851761383797997	NA	NA	NA	NA	NA	NA	0.0207668508813684	0.0891734375897272	NA	NA	0.000121226358035337	0.00165852196309049
ENSG00000002822	0.108968280269981	0.403404844547068	0.212916983338958	0.370496689933913	0.249303415021748	0.398840586144006	NA	NA	0.639590607705431	0.785230124095492	0.0119858635694054	0.0451644596184211	0.0145448944751577	0.0597398510737508	0.0426833110104191	0.0827859772669899	0.00248516128986177	0.0076042532392818	NA	NA	0.000437551635373739	0.00427565800700129	0.000775341433574616	0.00283795062009548	0.895473585478117	0.942231755132483	0.00320892519429612	0.0113982316041876	0.00155298007177876	0.00561671059584829	NA	NA	0.000775341433574616	0.00480708200636387	0.243142987576196	0.336392790031873
ENSG00000002919	0.316211282000514	0.636586533086683	0.221100295554626	0.38159574169255	0.145818676446939	0.271805427179259	NA	NA	0.649343366409501	0.792785083528051	0.00235745352557164	0.0139074696821176	0.203764075556702	0.352885170495567	0.512903572660854	0.609325821047279	0.65565515029079	0.728026249858568	NA	NA	0.808918331523446	0.866676233731142	0.00127831537744683	0.0041610620463206	0.81657864008424	0.892803961767817	0.83668905402508	0.889186770241926	0.0648880243156156	0.110647224294867	NA	NA	0.787613364372904	0.853912023587266	0.000121226358035337	0.00116758365716079
ENSG00000002933	NA	NA	NA	NA	NA	NA	0.156818645772334	0.375354216933164	NA	NA	0.0358462182705409	0.0998698960397545	NA	NA	NA	NA	NA	NA	0.0396649061884561	0.111755595489955	NA	NA	NA	NA	NA	NA	0.0281194937494491	0.0664207606627844	NA	NA	0.956589334093304	0.975232553972711	NA	NA	NA	NA
ENSG00000003056	0.129872414181034	0.433917232525928	0.759438916358251	0.860817539283616	0.404844672563355	0.559337132003799	NA	NA	0.000121226358035337	0.071950271950272	0.0156812564769522	0.0542049790399206	0.000121226358035337	0.00838133400116871	0.00235745352557165	0.00870682937446363	0.019338801869082	0.0391164893996151	NA	NA	0.637583698775169	0.731628452625233	0.0801146514072215	0.131361294916187	0.000121226358035338	0.00255265400192936	0.0030647162974835	0.010042371030446	0.00597573247157426	0.0156092104144052	NA	NA	0.00127831537744683	0.0070077505192009	0.000121226358035337	0.00165852196309049
ENSG00000003096	0.66041178201298	0.860881156812966	0.813683562955557	0.89408620200936	NA	NA	NA	NA	NA	NA	0.00124699793146673	0.00713313976471871	NA	NA	0.019562711576843	0.0449399955669548	NA	NA	NA	NA	NA	NA	0.000759485002636161	0.00254789668778327	NA	NA	0.442474102253364	0.555212952040028	0.75683841999955	0.808420042984503	NA	NA	NA	NA	0.0303430167560491	0.0656283755755164
ENSG00000003137	NA	NA	NA	NA	NA	NA	0.187567522125639	0.412354754909678	NA	NA	NA	NA	0.0487153700609778	0.131184492097588	NA	NA	NA	NA	0.2181773648806	0.358209227125746	NA	NA	NA	NA	0.115756996381434	0.245927934993356	0.0252223320781255	0.0594683148410157	NA	NA	0.403304356070532	0.585836528525334	NA	NA	NA	NA
ENSG00000003147	0.462105697435731	0.749204761574899	0.968713026673521	0.9805742831614	NA	NA	0.987702797418186	0.993870735429657	NA	NA	0.0032762525915965	0.0192766468477628	NA	NA	0.373045032786219	0.468545595818323	NA	NA	0.00200974102058751	0.0129179492927952	NA	NA	0.000775341433574617	0.00391055323357064	0.976764220039285	0.987216595245792	0.862408723227951	0.907524554235775	NA	NA	0.00043755163537374	0.00918043309347657	NA	NA	0.950010080337482	0.965441498142005
ENSG00000003393	0.170820049946556	0.4863681136889	0.448446726432403	0.614189339556767	0.000437551635373739	0.00546901206241866	NA	NA	0.0439549385966036	0.152942942942943	0.00306471629748349	0.0150647238010733	0.433669713764516	0.588185032908651	0.171167351316666	0.251273719428984	0.000441339317378963	0.00191250609855261	NA	NA	0.444705910717433	0.561185978902206	0.00320892519429612	0.010341463026885	0.075799849447964	0.185129920885582	0.492887052764492	0.602138597573514	0.125049287087128	0.190721717019874	NA	NA	0.8106247857456	0.874690615506942	0.60357523816749	0.686913546390671
ENSG00000003400	0.893105201605843	0.964704898390626	0.12275072699355	0.250154606160343	0.746151056393607	0.836081648989394	NA	NA	0.513651104744683	0.699167902426885	0.593408197345056	0.72020314565871	0.894290312304365	0.93832767198825	0.000437551635373737	0.00205762491476777	0.00155298007177876	0.00554256190313478	NA	NA	NA	NA	0.000237623766663451	0.00111946623574531	0.601007878128722	0.73797448557832	0.00127831537744683	0.00519076601335228	0.00245048222911238	0.0073299118221525	NA	NA	NA	NA	0.000121226358035338	0.00103177524230156
ENSG00000003402	0.534049167726065	0.78833446789199	0.196319584008556	0.352522531321781	0.00685861644128802	0.0323408901203183	NA	NA	0.58362362965261	0.744264473472021	0.000237623766663451	0.00184813166631348	0.279752836363821	0.438165628409531	0.0233889245204171	0.0523752879963884	0.00084305062838269	0.00410675466855242	NA	NA	0.0563746594461857	0.114786948942547	0.000237623766663452	0.00195150195150195	0.677009044775593	0.796478618165993	0.000759485002636161	0.0029246480149858	0.000216384040000187	0	NA	NA	0.276175566659666	0.407454121879269	0.000121226358035337	0.00116758365716079
ENSG00000003509	0.87691864339627	0.960417087274785	0.342246130995842	0.513663619094676	0.200051599931221	0.342765717581669	NA	NA	0.92971799003261	0.963031227578905	0.038418916131254	0.105666720831825	0.0030647162974835	0.0191433435478379	0.851122834295609	0.888565222329776	0.931007858620931	0.948330204735024	NA	NA	0.9548897765114	0.970059102314457	0.0302435020594693	0.0597607294666118	0.0353375225501647	0.106953127194091	0.171167351316666	0.270155800014247	0.647406315350386	0.720130625104366	NA	NA	0.570048755621021	0.685808609922416	0.963878510406518	0.976889888885405
ENSG00000003756	0.658486850886203	0.856427710994365	0.627195558209696	0.764999032652936	0.980082381133565	0.985644777836214	NA	NA	0.0378475140986756	0.141001169209017	0.574247802702515	0.708369184486055	0.925643627068739	0.957402290502838	0.460539779467049	0.557801860961113	0.698298090366114	0.760551790935486	NA	NA	0.254326455575806	0.364872062156311	0.833346056769408	0.875340378745048	0.251815118380639	0.415328937663338	0.897279042710655	0.931575370757772	0.756838419999549	0.80866155464841	NA	NA	0.954889776511399	0.971061120977484	0.338433899835927	0.437015466655844
ENSG00000003987	NA	NA	NA	NA	NA	NA	NA	NA	NA	NA	0.221715317572556	0.367668516692129	NA	NA	NA	NA	NA	NA	NA	NA	NA	NA	0.532511643741812	0.615585406283081	NA	NA	0.00426115299991935	0.0147584973166369	NA	NA	NA	NA	NA	NA	0.211976546171634	0.301235120576731
ENSG00000004139	NA	NA	NA	NA	NA	NA	NA	NA	0.0743046214532733	0.213296249304077	0.00127831537744683	0.008095350255629	NA	NA	NA	NA	NA	NA	NA	NA	0.0273154907149814	0.0663077152732325	0.007353291437598	0.0200136475818209	NA	NA	NA	NA	NA	NA	NA	NA	0.734211505067843	0.81644587328025	0.0332033788578891	0.0687741462077745
ENSG00000004142	0.0790303706404788	0.356848567179693	0.020990557371815	0.0734092168119946	0.0161391535787316	0.0559908455514471	NA	NA	0.34549636403127	0.555396806046568	0.254774933003869	0.406240689206915	0.554973835109692	0.694881895881896	0.870095093495758	0.904453985059212	0.668540100566586	0.743486495719993	NA	NA	0.757887963336965	0.828870192060792	0.696489708379361	0.766737236727925	0.137504715119762	0.278805659863908	0.0419586548930843	0.0899103716660565	0.355639131036327	0.442901854407935	NA	NA	0.526721490679945	0.6462200323577	0.854713471048229	0.891463405663705
ENSG00000004455	0.524403756599648	0.783734367948415	0.000121226358035337	0.00471407806500155	0.00235745352557164	0.0146304178912875	NA	NA	0.00127831537744683	0.0150038481792036	0.609467731335639	0.735624852513741	0.231768050687517	0.386796048362021	0.000237623766663451	0.00169655131193593	0.0519957816853927	0.0933588360505871	NA	NA	0.00127831537744684	0.00615747268766716	0.000437551635373737	0.00152126111494057	0.558888413192003	0.707096592594913	0.373966418672392	0.489359752216895	0.58604208782416	0.668459090376899	NA	NA	0.752827481294172	0.830139025414279	0.000121226358035338	0.00103177524230156
ENSG00000004468	0.0487153700609778	0.293932649140982	0.550835943360095	0.704535587800441	0.870095093495758	0.916865453023645	NA	NA	0.512903572660853	0.698603338495956	0.111190147756886	0.224143594146674	0.0487153700609778	0.131196573440534	0.00200974102058751	0.00678185790293414	0.0511834242253457	0.0907230342661881	NA	NA	0.548365310217807	0.653481990912019	0.0119858635694054	0.0287289419287365	0.385883512260867	0.553491127207495	0.00526518735087119	0.0186480186480186	0.0751759866435832	0.123447234314814	NA	NA	0.26804719999668	0.397574815756634	0.000437551635373737	0.00136278968395757
ENSG00000004478	0.60357523816749	0.826332789575591	0.00919168783220565	0.0399000503218865	0.000437551635373739	0.00546901206241866	0.856279155294086	0.930616565656566	0.258693351927492	0.462217505797272	0.00860998357180436	0.034806658486287	0.539841422403114	0.680500727115513	0.570048755621021	0.660978334408484	0.267742944667054	0.34931953495421	0.693306749148723	0.797503952867701	0.0685410662233235	0.134733160334778	0.484163322637834	0.571566889956643	0.789611017627323	0.871919392451898	0.00459461829208667	0.0147040952728157	0.000441339317378965	0.00253892551138873	0.775415221045683	0.869060742043779	0.818089959204211	0.879863908358253	0.00860998357180438	0.0227457236306794
ENSG00000004534	0.673777953742733	0.86779108511815	0.842613237037619	0.910464653483095	0.213173986788354	0.358335692778288	NA	NA	0.518653937403118	0.702132770964286	0.306075284706384	0.465705981605563	0.588760442018375	0.720899164399589	0.000437551635373737	0.00205762491476777	0.000216384040000188	0.00137177251439136	NA	NA	0.000237623766663452	0.00316957366483183	0.0020097410205875	0.00587150829164382	0.951758073915804	0.974772860512933	0.000121226358035337	0.00146577831617202	0.000828562226773352	0.00340622041026899	NA	NA	0.0386504656099665	0.0989345351144726	0.000237623766663451	0.000855311064735149
ENSG00000004700	0.654882804247783	0.855116747941205	0.254326455575806	0.419899340990723	0.000775341433574616	0.005718582868944	NA	NA	0.0759969938308303	0.217795417795418	0.322747784162996	0.479897626241319	0.233896445281916	0.390074235100946	0.720088833113569	0.785244961794019	0.305237961329141	0.387987403932071	NA	NA	0.37788552190225	0.493810987233294	0.0145448944751577	0.0329835342320776	0.620277054662103	0.757055656174361	0.481038804597678	0.592570473005256	0.0062049054330093	0.0175915801370347	NA	NA	0.0030647162974835	0.0150746483186161	0.00200974102058751	0.00609284525368441
ENSG00000004766	0.986114070859805	0.995165854400663	0.519375496064007	0.677276071158959	0.020990557371815	0.0691106478197845	NA	NA	0.0984992401412104	0.254119940241471	0.956589334093304	0.97712714422563	0.0983470121804549	0.212803444278854	0.0851017476231819	0.142692578068747	0.00147746845629711	0.00540068886337543	NA	NA	0.00426115299991935	0.0164727568889672	0.388610186149466	0.480138084647064	0.199208121329938	0.357215910635847	0.0363876745755512	0.0814044647076812	0.0355940679311009	0.0674697733805926	NA	NA	0.444090365773123	0.574840100263829	0.47621147409113	0.571130794133682
ENSG00000004776	0.0119858635694054	0.166369683004482	0.513651104744683	0.671673657541483	0.0255640698555783	0.0786329299000894	NA	NA	0.0359744326826914	0.13493253006147	0.00320892519429612	0.0181919000710947	0.0242442113764731	0.0804953008774665	0.000237623766663451	0.00169655131193593	0.771007006937465	0.819373808010172	NA	NA	0.186598589239891	0.290187207800017	0.000121226358035337	0.00276196177835522	0.48272333464971	0.644251648529723	0.000237623766663452	0.00189180737961226	0.248950942338882	0.331511672407195	NA	NA	0.00969761056850185	0.0354499395622766	0.0746918467227867	0.130978410166227
ENSG00000004777	0.499852185840493	0.771350913410851	0.000121226358035337	0.00471407806500155	0.115227932856907	0.230579398489846	NA	NA	0.341446360045035	0.54751113566756	0.880022713283641	0.932594752428261	0.754456521365027	0.843742021361763	0.66041178201298	0.737826600744624	0.667035388788887	0.738623321355928	NA	NA	0.664559348710847	0.755434463099599	0.00526518735087119	0.015856909974557	0.870095093495758	0.927031000471565	0.00127831537744683	0.0050328853302831	0.0353172932785237	0.0647855324234096	NA	NA	0.114962821591887	0.215658761528327	0.0119858635694054	0.0302436720652334
ENSG00000004779	0.43124709324468	0.722293973968615	0.878450004538765	0.931063615570658	0.501481343586712	0.647452881498367	NA	NA	0.023916122406551	0.104353093228248	0.538360545658358	0.676143119716273	0.0145448944751577	0.0597398510737508	0.0561952554137954	0.102687723137884	0.125049287087128	0.18747069886879	NA	NA	0.0439549385966036	0.0957980697847067	0.00212380316600275	0.0070509975183307	0.183032971076742	0.336720139480079	0.190777309553975	0.293686398949557	0.0382995872832377	0.0726887320144986	NA	NA	0.315195098813607	0.448080413468214	0.00847511198652762	0.0222547816652577
ENSG00000004799	0.986114070859805	0.995539274983928	0.0912455717330963	0.204088092181025	NA	NA	NA	NA	NA	NA	NA	NA	0.986114070859805	0.989738196401778	0.0489919544906111	0.0948051603612603	NA	NA	0.0182875446921441	0.0640858272627226	NA	NA	NA	NA	0.366937102164136	0.538273856135655	0.000237623766663451	0.00103822557810288	NA	NA	0.352780094307729	0.536737253356972	NA	NA	NA	NA
ENSG00000004809	NA	NA	NA	NA	NA	NA	0.570048755621021	0.770550976800977	NA	NA	NA	NA	NA	NA	NA	NA	NA	NA	0.682602357508375	0.79100523534894	NA	NA	NA	NA	0.720572119233896	0.825937698664971	0.048991954490611	0.104388299615844	NA	NA	0.525722110872831	0.685969416933884	NA	NA	NA	NA
ENSG00000004838	0.574247802702515	0.813579477246424	0.108474320522364	0.229634440184217	0.0652435171321479	0.153288382928851	NA	NA	0.26804719999668	0.47745860228475	0.73534472812079	0.83262165133368	0.59609900320124	0.725449794273877	0.00847511198652765	0.0230668719659545	NA	NA	NA	NA	NA	NA	0.351587902828146	0.443108420899187	0.566924244209373	0.714485933353858	0.0848595608597203	0.156227049821137	0.404043746664145	0.489037594120794	NA	NA	NA	NA	0.974772376195772	0.979089724214404
ENSG00000004846	NA	NA	NA	NA	NA	NA	NA	NA	NA	NA	NA	NA	NA	NA	NA	NA	NA	NA	NA	NA	NA	NA	NA	NA	NA	NA	NA	NA	NA	NA	NA	NA	NA	NA	NA	NA
ENSG00000004864	0.0446260575272169	0.282205244647428	0.0656208837658434	0.160630510757737	0.000121226358035337	0.00285086798998419	NA	NA	0.000437551635373737	0.00552497725272594	0.0299830542091697	0.088734399874465	0.690974541622559	0.79881864983942	0.0622234718278967	0.114020140745223	0.000216384040000188	0.00137177251439136	NA	NA	0.000237623766663452	0.00316957366483183	0.00745251280412523	0.0199503014621242	0.131499462614159	0.267612301586468	0.794302146611762	0.852126876553668	0.0143352881825856	0.032835910494214	NA	NA	0.198061941902644	0.320190773170906	0.792651287577858	0.840801401212058
ENSG00000004866	0.0255640698555783	0.223590061137954	0.0159180331276574	0.0599579060785957	0.0998897416758446	0.209489026891576	NA	NA	0.233896445281916	0.439389360410106	0.000121226358035337	0.00278867603970485	0.000775341433574616	0.00653862936261389	0.0213358257847088	0.0482655938637445	0.0625856666957703	0.105502818694308	NA	NA	0.000437551635373739	0.00427565800700129	0.0052651873508712	0.0158196871811895	0.019562711576843	0.0734413034872922	0.0462852710613756	0.0976196181803658	0.778524281003326	0.82776784136238	NA	NA	0.0606041903784803	0.136900452196575	0.34745040884529	0.450235955794943
ENSG00000004897	0.0116678896707901	0.163996091916884	0.000775341433574613	0.00675221310141945	0.221715317572557	0.368229814179389	NA	NA	0.00777769420191561	0.0548484139973502	0.35807371061502	0.518214814574841	0.0273154907149814	0.0861767448997451	0.60357523816749	0.690391675466302	0.14450726842323	0.208764363389914	NA	NA	0.266648396266186	0.382268397474122	0.210769239458502	0.289719348517678	0.00134948304971266	0.0110601649063188	0.00124699793146673	0.00455780665644254	0.876843126947147	0.910266762334144	NA	NA	0.0166756193953783	0.0539260311589558	0.028837077108826	0.0615491753216304
ENSG00000004939	NA	NA	NA	NA	NA	NA	NA	NA	NA	NA	NA	NA	NA	NA	NA	NA	NA	NA	NA	NA	NA	NA	NA	NA	NA	NA	NA	NA	NA	NA	NA	NA	NA	NA	NA	NA
ENSG00000004948	NA	NA	NA	NA	NA	NA	NA	NA	NA	NA	NA	NA	NA	NA	NA	NA	NA	NA	0.0273154907149814	0.0833016071822042	NA	NA	NA	NA	NA	NA	NA	NA	NA	NA	0.0752833042475538	0.199159732364737	NA	NA	NA	NA
ENSG00000004961	0.00516656517452524	0.130622519120922	0.0159180331276574	0.0599579060785957	0.868413566807007	0.914655314655315	NA	NA	0.741846079208818	0.855687897583159	0.451554704994474	0.603316177677249	0.00320892519429612	0.0195454324232248	0.000237623766663452	0.00283895955657822	0.166400977920638	0.237237057865583	NA	NA	0.212063460750595	0.320722295226544	0.330638334353118	0.420384858341063	0.0794868125112378	0.190275201954034	0.000437551635373737	0.0016006349626298	0.533722953448301	0.621225125444127	NA	NA	0.267061170375792	0.397147775138206	0.254326455575806	0.345948169477581
ENSG00000005001	NA	NA	NA	NA	NA	NA	NA	NA	NA	NA	NA	NA	NA	NA	NA	NA	NA	NA	NA	NA	NA	NA	NA	NA	NA	NA	NA	NA	NA	NA	NA	NA	NA	NA	NA	NA
ENSG00000005020	NA	NA	NA	NA	NA	NA	0.000775341433574617	0.0253727279368305	NA	NA	0.214230168328156	0.358447158447158	NA	NA	NA	NA	NA	NA	0.188673774182937	0.327389277389277	NA	NA	0.905947545942161	0.931271867559956	NA	NA	NA	NA	NA	NA	0.306075284706384	0.493209906259891	NA	NA	0.0052651873508712	0.0165992630006178
ENSG00000005073	0.160912472994954	0.475218171667098	0.00200974102058751	0.0119307885585014	NA	NA	0.798656921979883	0.905740032763694	0.0119858635694054	0.0691116236618604	0.276175566659667	0.429331124634101	NA	NA	NA	NA	NA	NA	0.000437551635373737	0.00491852435514407	NA	NA	NA	NA	NA	NA	0.000121226358035337	0.00146577831617202	NA	NA	0.038418916131254	0.129742747212627	NA	NA	NA	NA
ENSG00000005100	0.0794868125112378	0.357024756235802	0.0965644471897135	0.213461107449349	0.736480424796764	0.828474504618065	NA	NA	0.265436882689379	0.468659970411898	0.0685410662233235	0.158434404669081	0.235443581560496	0.391675498011028	0.75943891635825	0.822922661871834	0.0052978404266193	0.0139354119660966	NA	NA	0.00355130595275893	0.014811753902663	0.137504715119762	0.20538327352618	0.913957282000721	0.952076802868015	0.0269383333221945	0.0627404766814954	0.000216384040000187	0.00165454560734797	NA	NA	0.00127831537744683	0.0070077505192009	0.699567695247885	0.770985186303889
ENSG00000005102	0.874053627174312	0.95702223606026	NA	NA	NA	NA	0.383323230798689	0.613846713638318	NA	NA	0.675434011619455	0.786893614254129	0.306075284706384	0.467353922673072	NA	NA	NA	NA	0.0233889245204171	0.0766593833707928	NA	NA	0.0273154907149814	0.0540060181904683	0.306075284706384	0.479610948572496	NA	NA	NA	NA	NA	NA	NA	NA	0.129001978405483	0.201925775517766
ENSG00000005108	0.541690795368526	0.791170433372268	0.47621147409113	0.636027980800414	NA	NA	0.717610773437423	0.856946975168806	NA	NA	NA	NA	0.715631716645868	0.813090767446596	0.000775341433574616	0.00349388785032349	NA	NA	0.161725284640269	0.295279739268009	NA	NA	NA	NA	0.66041178201298	0.785648882860388	0.0358462182705408	0.0799059797968492	NA	NA	NA	NA	NA	NA	NA	NA
ENSG00000005156	1	0.99655528693776	0.0533389819620381	0.1396432459407	0.192623374609313	0.332327101056743	NA	NA	0.069731889564127	0.20272781027498	0.173456917258452	0.311414479055911	0.00426115299991934	0.0234096946380541	0.000759485002636161	0.00317197908209144	0.00982074922507512	0.0225589871475158	NA	NA	0.0299830542091696	0.0723968500456164	0.738099348084422	0.802460859031572	0.00614686004086387	0.0320354928039101	0.00134948304971266	0.00735543679238115	0.097630581021418	0.152679231268431	NA	NA	0.00134948304971266	0.0099219360156056	0.2010654640015	0.290667450538818
ENSG00000005187	0.0136946794657304	0.177554897554898	0.0487153700609779	0.132011386560987	0.000775341433574616	0.005718582868944	NA	NA	0.00235745352557165	0.0233791500516088	0.000121226358035337	0.0040416398269281	0.000437551635373739	0.00684652431487875	0.1765060691861	0.258850381423541	0.000216384040000187	0.00223168961296505	NA	NA	0.0217200789591478	0.0571521485628721	0.000237623766663452	0.00195150195150195	0.00516656517452524	0.0301170270479733	0.0599992785198869	0.119050094458039	0.0186428471548977	0.0391842129578339	NA	NA	NA	NA	0.000121226358035337	0.00165852196309049
ENSG00000005189	NA	NA	0.230657653480881	0.391584063270361	0.0327860647122612	0.094051231477267	NA	NA	0.502221069749758	0.691347421606321	0.283854851361967	0.438369553587203	NA	NA	0.193049053596276	0.280285578790773	0.166400977920638	0.236950654978824	NA	NA	0.839532280147011	0.890450039973536	0.617467013680629	0.696515321602187	NA	NA	0.602515876497076	0.699575234521576	0.546266319550144	0.632014309508162	NA	NA	0.548365310217807	0.666162496615754	0.132938221825176	0.209369684565507
ENSG00000005206	0.11859853141553	0.418787192605374	0.400661653290555	0.571616376857205	0.0960657596744564	0.203262735936373	NA	NA	0.570048755621021	0.736998448864149	0.560692599091505	0.695440412792011	0.403304356070532	0.56262745263495	0.00777769420191562	0.023372428949933	0.154547293882401	0.219926506432825	NA	NA	0.818089959204211	0.875666315666316	0.00134948304971266	0.00611110132520712	0.0327860647122611	0.10078205612965	0.0252223320781255	0.0594683148410157	0.959756108122199	0.972217986214062	NA	NA	0.97386902132166	0.98040536198894	0.000775341433574617	0.00400660167083525
ENSG00000005238	0.110253749848397	0.403690220914576	0.0161391535787316	0.0595181170364544	0.0357452289353234	0.0984928684660588	NA	NA	0.0233889245204171	0.104243388974933	0.000775341433574617	0.00743501245068643	0.280767016782271	0.438876759914224	0.373045032786219	0.469627002183317	0.708103425133427	0.771048183779785	NA	NA	0.626476981186465	0.727677429903908	0.495906857774994	0.585589229363708	0.0242442113764731	0.082666054370545	0.0462852710613756	0.0987203848147016	0.00147746845629711	0.00556004857596927	NA	NA	0.0302435020594694	0.0822077108227821	0.0303430167560491	0.0656283755755164
ENSG00000005249	0.114566822243573	0.413520144863428	0.0927439950405785	0.209085298493458	NA	NA	0.698243318877996	0.850446957637668	NA	NA	0.000237623766663452	0.0032922183529471	0.00526518735087119	0.0301379320695814	0.000437551635373737	0.00205762491476777	NA	NA	NA	NA	NA	NA	0.000237623766663452	0.00195150195150195	0.102940194156661	0.22561448471201	0.0353375225501647	0.078398429282659	NA	NA	0.00472428889569296	0.0353650181236388	NA	NA	0.000437551635373737	0.0015472556909021
ENSG00000005379	0.558846262434755	0.803939818725311	0.956985250381397	0.975966495754012	0.299314717405592	0.452495002311104	NA	NA	0.0233889245204171	0.104243388974933	0.0851017476231819	0.183831912054909	0.313347610440992	0.473281690834512	0.050094052607317	0.0955292297758051	0.212814678231244	0.286930205278592	NA	NA	0.103218048516339	0.185488733488734	0.000121226358035338	0.0016199968123045	0.219046529995139	0.379838070157329	0.00355130595275893	0.0130740140464614	0.0785726727116289	0.127042312851894	NA	NA	0.758673462810971	0.835079202455693	0.000775341433574616	0.0028888490426952
ENSG00000005381	NA	NA	NA	NA	NA	NA	0.0384189161312541	0.178747423375523	NA	NA	NA	NA	NA	NA	NA	NA	NA	NA	0.00426115299991935	0.0247787532555745	NA	NA	NA	NA	NA	NA	NA	NA	NA	NA	0.0220013250335138	0.0903184804918909	NA	NA	NA	NA
ENSG00000005421	0.898856420613341	0.967084959820922	0.352780094307729	0.52704351812333	NA	NA	NA	NA	NA	NA	NA	NA	0.0524830266086068	0.135884957953923	0.00134948304971266	0.00714096471263419	NA	NA	NA	NA	NA	NA	0.00127831537744683	0.0041610620463206	0.108474320522364	0.233681016042416	0.000437551635373737	0.0016006349626298	0.00409494245704607	0.0122435572350683	NA	NA	0.00735329143759799	0.0304527613540489	0.000437551635373737	0.00136278968395757
ENSG00000005436	0.513651104744684	0.781080429339976	0.303566429704194	0.472911351333053	0.18229775893565	0.318904860571527	NA	NA	0.15646248161337	0.340813838953672	0.0426833110104191	0.112357587188601	0.0118413733741279	0.0504034355531362	0.033811004385344	0.069058492048619	0.00256363947611432	0.00864068949175332	NA	NA	0.254774933003868	0.369096948537886	0.397134284321282	0.488467639613839	0.43124709324468	0.595925238619091	0.0713567054891605	0.135530201835762	0.000441339317378964	0.00203139583421274	NA	NA	0.024736691388339	0.0703367900789335	0.125482748142098	0.198154223141667
ENSG00000005448	0.58786401618848	0.820251529647014	0.0479203004832462	0.128970696175493	0.000121226358035337	0.00285086798998419	NA	NA	0.000237623766663452	0.00719502719502719	0.000121226358035337	0.0312760743529974	0.0570005495081273	0.143588300803001	0.111190147756886	0.177582227849307	0.000441339317378966	0.00260143178292644	NA	NA	0.000121226358035337	0.00474436184215364	0.866292633832733	0.899349596227098	0.183032971076742	0.336720139480079	0.0030647162974835	0.010042371030446	0.0153709508848106	0.0355146905078506	NA	NA	0.000759485002636161	0.00428979120567906	0.000237623766663451	0.000855311064735149
ENSG00000005469	0.262656192807621	0.587274858177868	0.00043755163537374	0.00572181132629491	0.00212380316600276	0.01500859899238	NA	NA	0.26804719999668	0.472118914901524	0.000121226358035337	0.0040416398269281	0.993099257578241	0.992915924402536	0.00235745352557164	0.0088376626974152	0.196498005244182	0.271662062048932	NA	NA	0.193049053596276	0.302045040161632	0.670630419252692	0.741103288002314	0.0713567054891603	0.173819338440537	0.00320892519429612	0.0114652424842794	0.000216384040000188	0.00164645096151945	NA	NA	0.116325551676737	0.219965257244854	0.000237623766663451	0.000855311064735149
ENSG00000005471	0.22048741947971	0.542019718451315	NA	NA	NA	NA	NA	NA	NA	NA	0.259710993756818	0.410898571863484	0.137844491049276	0.270881117028084	NA	NA	NA	NA	NA	NA	NA	NA	0.0180237436220661	0.0396168060800248	0.0960657596744565	0.216770339021734	NA	NA	NA	NA	NA	NA	NA	NA	0.237126170028282	0.332170679272611
ENSG00000005483	NA	NA	0.794302146611763	0.877994869641347	0.32048975170223	0.476154141898087	NA	NA	0.298754855497759	0.506348980579944	0.924848627781156	0.956537952659836	NA	NA	0.0285515006507012	0.0618137192470102	0.574102037741495	0.652043822340638	NA	NA	0.276175566659667	0.392907205888472	0.0736024969774993	0.122298073702781	NA	NA	0.0484326048590267	0.102887906070658	0.626153022220872	0.697697906692285	NA	NA	0.307394793347314	0.440740442129524	0.0107263789313305	0.0289326567472263
ENSG00000005486	0.0159180331276574	0.18871661415014	NA	NA	0.00426115299991935	0.022105080480715	NA	NA	NA	NA	0.0327860647122612	0.0941257755634077	0.000121226358035337	0.00838133400116871	NA	NA	NA	NA	NA	NA	NA	NA	0.00614686004086387	0.0168283989422201	NA	NA	NA	NA	NA	NA	NA	NA	NA	NA	0.99516166822158	0.994457633490174
ENSG00000005700	0.0348785839678577	0.253528577124083	0.790486777682258	0.876917884338963	0.105357089765006	0.215109812040758	NA	NA	0.190777309553975	0.38430752221797	0.911076337838385	0.947593409242384	0.00134948304971266	0.0128984599572835	0.000775341433574613	0.00385579843621802	0.105716504178439	0.165020852003698	NA	NA	0.356905168191158	0.474291602863031	0.00713282903534812	0.0190516021650586	0.833346056769408	0.901079527468416	0.000437551635373739	0.00305922508058909	0.00786067410130319	0.0209324212816138	NA	NA	0.0020097410205875	0.00976117553332743	0.0311881365393053	0.066002663896393
ENSG00000005801	0.809846850645084	0.93151048420673	0.0791821521590066	0.185270088967838	0.350162177871932	0.506901172306718	NA	NA	0.0233889245204171	0.103290207529609	0.00235745352557164	0.0139074696821176	0.028837077108826	0.0913598487780053	0.00134948304971266	0.00726594384796169	0.000216384040000187	0.00223168961296505	NA	NA	0.000759485002636161	0.00377880076372539	0.000121226358035337	0.00276196177835522	0.0717394708078499	0.175785848056864	0.00516656517452523	0.0174814525575947	0.000216384040000187	0	NA	NA	0.000121226358035337	0.00345489635812216	0.000121226358035337	0.00165852196309049
ENSG00000005810	0.471384145523002	0.75312747444364	0.816510488707019	0.896388200092611	0.777718374655428	0.854326366302767	NA	NA	0.500828522734076	0.688127077758508	0.228584593839835	0.375574450891227	0.276175566659667	0.433370708292111	0.204790058862276	0.290825216119776	0.470150822458056	0.557575340300782	NA	NA	0.127623189735732	0.216713154831967	0.0359744326826914	0.0687102574864962	0.230657653480881	0.397232630582782	0.355467368985273	0.47213534066915	0.801734242110113	0.856834310332253	NA	NA	0.87691864339627	0.921387979946812	0.0878248949111378	0.147566247485883
ENSG00000005812	0.935012917464896	0.978788252984307	0.0107263789313305	0.047064361957979	0.857956712937207	0.906845041829913	NA	NA	0.0161391535787316	0.0818485541445693	0.858743615189543	0.917095460104541	0.720572119233896	0.816415729623277	0.0302435020594694	0.0636480772159164	0.0267816495363756	0.0524797128005684	NA	NA	0.00320892519429612	0.0132084548851016	0.00235745352557165	0.00761237040306808	0.99516166822158	0.995001310299597	0.181935672582579	0.28095937544015	0.0756575183891069	0.12388403943013	NA	NA	0.914349621737267	0.94216153550087	0.000437551635373739	0.00261035014696799
ENSG00000005844	0.0654202883798543	0.328887670064141	0.798656921979883	0.885819612129308	0.882890677194719	0.926857195726177	NA	NA	0.141656705313379	0.320329362469244	0.192247969870966	0.332323915537345	0.588912872940287	0.722158262820714	0.00459461829208669	0.0147187767625724	0.0282121142121226	0.0558727896307514	NA	NA	0.75943891635825	0.832326321370821	0.938689883559535	0.956941318387102	0.05950410093618	0.15345461244497	0.074110667947693	0.14102118030633	0.377820131558737	0.470992963925989	NA	NA	0.1765060691861	0.2950657691781	0.459830427648968	0.558587627062203
ENSG00000005882	0.292673670867319	0.612813856993336	0.00614686004086387	0.0304379279815096	0.807802382694135	0.87608567703483	0.548365310217807	0.753193991717753	NA	NA	0.240832965180322	0.390454885193037	0.40396740643337	0.562796936729521	0.395400186463246	0.494512663339516	0.932086069787703	0.951200937790533	0.0116141685792289	0.0471585662721397	NA	NA	0.49223955328735	0.580096693114769	0.0563746594461857	0.147337242426786	0.0920648636644531	0.167721379149951	0.742644504618145	0.802144010602863	0.137205138157639	0.289755632045352	NA	NA	0.138744664404044	0.216663892006189
ENSG00000005884	0.592705156713817	0.822725824299975	0.00205588722599397	0.0136310072004895	NA	NA	0.139810205880118	0.353699949816455	NA	NA	0.483364806947885	0.628798356690877	0.682602357508375	0.793025039654953	0.0252223320781255	0.0542744603147288	NA	NA	0.0213358257847088	0.0718674819544385	NA	NA	0.711108572665846	0.77332508654154	0.330044964923047	0.500313285313285	0.341768244259622	0.456413724929112	NA	NA	0.000759485002636161	0.0087072148927819	NA	NA	0.483364806947885	0.579508488189975
ENSG00000005893	NA	NA	0.000437551635373737	0.00306192902593931	0.00919168783220568	0.0382436850361379	NA	NA	0.89964887279799	0.946737555056267	0.975966417252709	0.985694075665422	NA	NA	0.550154673344688	0.643211190351393	0.123981127958658	0.183882802638083	NA	NA	0.00472428889569295	0.0181974134999046	0.00847511198652765	0.0210138754996523	NA	NA	0.000121226358035337	0.0198036006546645	0.000843050628382682	0.00336871447982559	NA	NA	0.0103471538205422	0.0365594526842901	0.0182875446921441	0.0418780425784453
ENSG00000005955	NA	NA	0.00134948304971266	0.0127997773370908	0.125482748142098	0.243355375774675	NA	NA	0.157681980908531	0.340544165618792	0.82092017840261	0.895435621163211	NA	NA	0.867233624474665	0.901407984776522	0.339871471378054	0.420847115207435	NA	NA	0.260972148569406	0.374582893019317	0.261972425439822	0.347723701598392	0.341446360045035	0.511282132589046	0.0107263789313305	0.032505036937542	0.010158688758911	0.0268267545800585	NA	NA	0.92773406890103	0.952696607014156	0.374602953031665	0.474476305103462
ENSG00000005961	0.173456917258452	0.490577045116807	NA	NA	NA	NA	NA	NA	NA	NA	0.132645505417748	0.254379350516816	NA	NA	NA	NA	NA	NA	0.237555525822141	0.386064564787969	NA	NA	0.0453848685535534	0.0821286183445368	0.124703680657232	0.257338407934192	NA	NA	NA	NA	0.0599992785198869	0.171483380274589	0.0736024969774993	0.156494765339273	0.963878510406518	0.976655266383871
ENSG00000005981	1	0.997370071251445	NA	NA	NA	NA	NA	NA	NA	NA	NA	NA	0.654882804247783	0.769817592432433	NA	NA	NA	NA	NA	NA	NA	NA	NA	NA	0.254326455575806	0.415789674806068	NA	NA	NA	NA	NA	NA	NA	NA	NA	NA
ENSG00000006007	0.254326455575806	0.574250980382815	0.0116678896707901	0.0471266148060806	0.0927439950405785	0.200242500261315	NA	NA	0.500828522734076	0.688127077758508	0.386531032177557	0.541004358399426	0.0441044022943066	0.121646283745409	0.868021951674895	0.901969667008227	0.0624592971999432	0.10454832234012	NA	NA	0.000237623766663452	0.00303524259124663	0.428184139730899	0.515056037785441	0.356086248172569	0.527589127435787	0.0217200789591479	0.0542700909314328	0.00248516128986177	0.00728626958667554	NA	NA	0.000237623766663452	0.00305133296586288	0.0103471538205422	0.0260391095305706
ENSG00000006015	0.172082677362601	0.487615635540641	0.00685861644128802	0.0301310716028999	0.0791821521590066	0.1771054692434	NA	NA	0.019562711576843	0.0960621212294572	0.0233889245204171	0.0737118565294085	0.771064848057688	0.851840782408877	0.137205138157639	0.210944249429797	0.795688703075699	0.846888024168506	NA	NA	0.148190375485795	0.243698846731731	0.0116678896707901	0.0276617121092355	0.0957168266681371	0.215680326560643	0.880022713283642	0.921193749580846	0.785023866638986	0.840174603678253	NA	NA	0.0359744326826914	0.093530670242999	0.065243517132148	0.116258207679535
ENSG00000006025	0.389356877831471	0.692869396975357	0.289745214967383	0.456088362255029	0.263174244089712	0.414745163555362	NA	NA	0.860813049256443	0.92423926570268	0.528721101039152	0.666568480991839	0.0273154907149814	0.0861767448997451	0.0736024969774993	0.128820771069129	0.000216384040000187	0.00223168961296505	NA	NA	0.00993217024483818	0.0307855098944804	0.0927439950405785	0.149033421584343	0.348524999199018	0.520825848168737	0.34549636403127	0.463031811464572	0.0302759309353863	0.0625714601971585	NA	NA	0.0103471538205422	0.0367506132212015	0.111190147756885	0.180252605576864
ENSG00000006042	NA	NA	0.00685861644128804	0.0339535459261799	NA	NA	0.00235745352557165	0.0369716892793816	NA	NA	NA	NA	NA	NA	0.481038804597678	0.574167322995614	NA	NA	0.000775341433574616	0.00698430458430458	NA	NA	NA	NA	NA	NA	0.073000259258427	0.139031157941058	NA	NA	0.620277054662103	0.762821129487796	NA	NA	NA	NA
ENSG00000006059	NA	NA	NA	NA	NA	NA	0.307394793347314	0.54582722226906	NA	NA	NA	NA	NA	NA	NA	NA	NA	NA	0.279042308913113	0.427649621718814	NA	NA	NA	NA	NA	NA	NA	NA	NA	NA	0.65775521270253	0.78904394371061	NA	NA	NA	NA
ENSG00000006062	NA	NA	NA	NA	NA	NA	NA	NA	NA	NA	0.000237623766663452	0.0032922183529471	NA	NA	NA	NA	NA	NA	NA	NA	NA	NA	0.000775341433574616	0.00283795062009548	NA	NA	NA	NA	NA	NA	NA	NA	NA	NA	0.119892382143977	0.192632058360472
ENSG00000006074	NA	NA	NA	NA	NA	NA	0.291198574436666	0.527620006493246	NA	NA	NA	NA	0.000121226358035337	0.00581169864837487	NA	NA	NA	NA	NA	NA	NA	NA	0.000121226358035337	0.00276196177835522	0.000121226358035337	0.00297689790647537	NA	NA	NA	NA	NA	NA	NA	NA	0.000121226358035337	0.00165852196309049
ENSG00000006114	0.814830425590206	0.934799040545385	0.000437551635373737	0.00306192902593931	0.93260483645647	0.954205879590495	NA	NA	0.134602053100932	0.307529910681644	0.028837077108826	0.0859053142215852	0.548365310217807	0.688773086105131	0.289745214967384	0.381393833210839	0.837158778968481	0.871300474279916	NA	NA	0.60357523816749	0.70282034349831	0.0896896948554271	0.143102495784347	0.846046723146365	0.91025376278942	0.0145448944751577	0.0411827270793448	0.187533064423511	0.264702457391752	NA	NA	0.0878248949111378	0.175689446442511	0.705411388612049	0.774124063678126
ENSG00000006116	NA	NA	NA	NA	NA	NA	0.235443581560496	0.474529093031296	NA	NA	NA	NA	NA	NA	NA	NA	NA	NA	0.137844491049276	0.265797524105373	NA	NA	NA	NA	NA	NA	NA	NA	NA	NA	0.44620542410283	0.624982032485267	NA	NA	NA	NA
ENSG00000006125	0.0103471538205422	0.153681803943584	0.1765060691861	0.32698476963514	0.000121226358035337	0.00402281834152504	NA	NA	0.417540008087973	0.616794678310671	0.721326266127827	0.820604053427614	0.234322119813327	0.389391183757381	0.00713282903534815	0.0209450779251349	0.154547293882401	0.220405714399995	NA	NA	0.000759485002636161	0.00377880076372539	0.103218048516339	0.160890131495939	0.329521473751983	0.497849521404125	0.000121226358035338	0.00128116893430039	0.035594067931101	0.067423162138188	NA	NA	0.000437551635373737	0.00243228888194823	0.0757998494479641	0.134257466044642
ENSG00000006128	NA	NA	NA	NA	NA	NA	0.148121785333686	0.363229770630493	NA	NA	NA	NA	NA	NA	NA	NA	NA	NA	0.000437551635373737	0.00491852435514407	NA	NA	NA	NA	NA	NA	0.000759485002636161	0.0029246480149858	NA	NA	0.000121226358035338	0.00383909020272657	NA	NA	NA	NA
ENSG00000006194	0.534049167726065	0.78833446789199	0.00875794283652115	0.038757030862294	0.000237623766663451	0.00199756919940406	NA	NA	0.0482910337889548	0.164138015077743	0.00993217024483818	0.0389189889189889	0.246601401537002	0.400983922105745	0.000775341433574616	0.00349388785032349	0.000216384040000188	0.00137177251439136	NA	NA	0.00235745352557165	0.0105345554047655	0.783546990606768	0.835947107763049	0.00847511198652767	0.0398537083100841	0.125482748142098	0.211180730205533	0.000216384040000188	0.00119000911080119	NA	NA	0.0273154907149813	0.0758555258159584	0.0232062854481039	0.0511803619433736
ENSG00000006210	0.0878248949111379	0.368190567317205	NA	NA	0.000775341433574616	0.005718582868944	NA	NA	NA	NA	NA	NA	0.000121226358035337	0.00581169864837487	NA	NA	0.000843050628382687	0.0036678199150324	NA	NA	NA	NA	NA	NA	NA	NA	NA	NA	NA	NA	NA	NA	NA	NA	NA	NA
ENSG00000006282	0.132064073210675	0.436996502830448	0.000237623766663451	0.00215257299594649	0.000121226358035337	0.00285086798998419	0.00200974102058751	0.0312211306076337	0.000121226358035337	0.00947847893955679	0.73534472812079	0.83262165133368	0.98706677937067	0.990851175129844	0.000237623766663451	0.00169655131193593	0.000441339317378966	0.00260143178292644	0.00614686004086388	0.0313099559137924	NA	NA	0.000437551635373739	0.00283357536335812	0.211976546171634	0.371545875142435	0.165867951556802	0.266712375026862	0.491240815090783	0.577263311012081	NA	NA	0.0972214578751142	0.191000545029607	0.000437551635373739	0.00261035014696799
ENSG00000006283	0.127623189735732	0.427621872066317	0.000121226358035337	0.0034031154031154	NA	NA	0.199666839162115	0.429273098148838	NA	NA	0.115756996381434	0.23227436375188	1	0.995934486804519	0.000121226358035337	0.00447820650866336	NA	NA	0.505830400612436	0.644995363630176	NA	NA	0.795461368158072	0.845542854874879	0.289745214967383	0.456980617573489	0.607069797586847	0.705207779864848	NA	NA	0.0869673551408404	0.215017176555638	NA	NA	NA	NA
ENSG00000006327	0.200051599931221	0.51880682052331	0.00355130595275893	0.0210573550555418	0.332488401863597	0.487625290477529	0.862408723227951	0.933631965984907	0.224217503980812	0.425196279782661	0.356905168191158	0.517603325196306	0.796338679221048	0.874010156160513	0.000437551635373739	0.00373026081271324	0.0396054372296927	0.0749620352837511	NA	NA	0.327468858918541	0.443680695865677	0.000437551635373737	0.00152126111494057	0.415116777965493	0.583835116682744	0.000121226358035337	0.00217723796671165	0.0514912577002069	0.0932280840312135	NA	NA	0.63496113730856	0.73698215845185	0.000121226358035337	0.00116758365716079
ENSG00000006377	NA	NA	NA	NA	NA	NA	0.190219137290116	0.416695154595438	NA	NA	NA	NA	NA	NA	NA	NA	NA	NA	0.0302435020594694	0.0905940385548026	NA	NA	NA	NA	NA	NA	NA	NA	NA	NA	0.136032171410134	0.288577116567734	NA	NA	NA	NA
ENSG00000006432	0.0446260575272168	0.280525194969639	0.000121226358035337	0.0034031154031154	0.000237623766663451	0.00199756919940406	NA	NA	0.000437551635373739	0.0101468332237563	0.000121226358035338	0.00243175219251774	0.483364806947885	0.631981873068632	0.156818645772334	0.235894141340014	0.367446854602518	0.456245987669213	NA	NA	0.641152714559126	0.735083899178537	0.103218048516339	0.161044074929974	0.006858616441288	0.0319581754633301	0.00127831537744683	0.0050328853302831	0.000216384040000188	0.00155658916065947	NA	NA	0.00320892519429612	0.0167491934650927	0.000121226358035337	0.00165852196309049
ENSG00000006451	NA	NA	NA	NA	NA	NA	NA	NA	NA	NA	0.00459461829208668	0.020786756983076	NA	NA	NA	NA	NA	NA	NA	NA	NA	NA	0.0032762525915965	0.0110898009632187	NA	NA	NA	NA	NA	NA	NA	NA	NA	NA	0.812783170367251	0.861892369828878
ENSG00000006459	0.516474493643573	0.781781108776624	0.000437551635373737	0.00306192902593931	0.000121226358035337	0.00402281834152504	0.722180540022571	0.859522724844067	0.00212380316600276	0.0218834928512348	0.00355130595275894	0.0203585319465148	0.501481343586712	0.652048801144768	0.00043755163537374	0.00366440989493949	NA	NA	0.0359744326826914	0.102150215784326	0.000775341433574616	0.00423651465904987	0.000121226358035337	0.00276196177835522	0.209724044129172	0.369071530279216	0.882890677194719	0.923963466895222	0.7956887030757	0.851250067903642	0.0161391535787316	0.0741234968288108	0.0273154907149814	0.0754574385642347	0.000121226358035337	0.0151966896152943
ENSG00000006468	0.959196017378515	0.98672872263982	0.00479403836743991	0.0268779277554873	0.211663950778084	0.355501942501943	NA	NA	NA	NA	0.000237623766663452	0.0032922183529471	0.816510488707019	0.887553190326111	0.111190147756885	0.178032690095824	NA	NA	NA	NA	NA	NA	NA	NA	0.0451118753064934	0.126113774135099	0.277889561000504	0.391508798747975	0.490876796391384	0.576658733473435	NA	NA	NA	NA	0.00127831537744683	0.00447063388910595
ENSG00000006530	0.987702797418186	0.997241268586298	0.32048975170223	0.492368550063957	0.911076337838385	0.939624267453014	NA	NA	0.0479203004832462	0.161858730039063	0.00043755163537374	0.00496142729211674	0.132064073210675	0.260971981685619	0.163243591602426	0.243255518990813	0.705088555951041	0.767768608233435	NA	NA	0.213173986788354	0.321450460064321	0.00355130595275894	0.0117641663776327	0.105149324771362	0.229250840708839	0.911975166265245	0.937504638710703	0.865967716951486	0.903071078407229	NA	NA	0.6818615022017	0.774929597151819	0.000121226358035337	0.00165852196309049
ENSG00000006534	0.0255640698555783	0.226201054466039	NA	NA	0.301928478992316	0.455783731507926	NA	NA	NA	NA	0.0652435171321479	0.152344210514378	0.000121226358035338	0.00504547967234534	NA	NA	NA	NA	NA	NA	NA	NA	0.00134948304971266	0.0060260984255023	0.245008738077338	0.409565201308321	NA	NA	NA	NA	NA	NA	NA	NA	0.0273154907149813	0.0577054365904884
ENSG00000006555	0.162226637521785	0.476221429919461	0.000437551635373737	0.00306192902593931	0.0851017476231819	0.184084697755437	NA	NA	NA	NA	0.00134948304971267	0.0108859161067996	0.00134948304971266	0.0112933342332006	0.000121226358035337	0.00317340533167871	NA	NA	NA	NA	NA	NA	0.000437551635373739	0.00283357536335812	0.000437551635373737	0.00310139033543289	0.00502315697806819	0.0171702240879797	NA	NA	0.006858616441288	0.0406590734818306	NA	NA	NA	NA
ENSG00000006576	0.000759485002636161	0.0505219011243108	0.717610773437423	0.827359691168446	0.782392026967152	0.856430191612473	NA	NA	0.332488401863597	0.53985853985854	0.307394793347314	0.465137400957605	0.00127831537744683	0.0092090026255747	0.260972148569406	0.352120415818964	0.019338801869082	0.0402367673726349	NA	NA	0.818089959204211	0.875762924924443	0.00327625259159649	0.0103150817436532	0.404258431679034	0.576314687271866	0.601007878128722	0.695893727070428	0.0894069171973233	0.146643574708567	NA	NA	0.469330024334905	0.595208264986043	0.0186839192472564	0.0424234288108634
ENSG00000006607	0.00320892519429612	0.102068587261285	0.000237623766663452	0.00367999090965105	0.000121226358035337	0.00402281834152504	NA	NA	0.442474102253364	0.642574755782303	0.0706749464996562	0.161277460651156	0.00614686004086385	0.0305733808674985	0.00479403836743991	0.0161420282385975	0.00155298007177876	0.0054718777202836	NA	NA	0.536588260807369	0.645414637016737	0.00957534841900136	0.0231016578097456	0.22048741947971	0.380593934730141	0.253149693500084	0.3617775038751	0.191258409922347	0.266423206423206	NA	NA	0.85318903041383	0.899233238644581	0.000437551635373737	0.00136278968395757
ENSG00000006611	NA	NA	NA	NA	NA	NA	0.554973835109692	0.760395171548148	NA	NA	NA	NA	NA	NA	NA	NA	NA	NA	0.0182875446921441	0.0640858272627226	NA	NA	0.000121226358035337	0.0235087909506514	NA	NA	NA	NA	NA	NA	0.089106626794564	0.218331932617647	NA	NA	0.000121226358035337	0.00165852196309049
ENSG00000006625	0.73534472812079	0.895396681749623	0.224217503980812	0.385310566274422	0.0215642433752496	0.0696752136752137	NA	NA	0.98100513004199	0.988275990121045	0.000121226358035338	0.00243175219251774	0.0116141685792289	0.0481748053002621	0.00127831537744683	0.00507379831607006	0.000441339317378965	0.0026831243796986	0.00127831537744683	0.0097819391937039	0.000237623766663452	0.00316957366483183	0.000121226358035338	0.0016199968123045	0.00875794283652115	0.0403535049544439	0.000121226358035337	0.00217723796671165	0.000216384040000188	0.00164645096151945	0.000121226358035338	0.00391018446574002	0.000121226358035337	0.00345489635812216	0.000237623766663452	0.0015899212979505
ENSG00000006634	0.0746918467227867	0.348370140795934	0.0156812564769522	0.0582236923019046	0.164130473913706	0.296370389723131	NA	NA	0.020990557371815	0.0983257434701004	0.715332736644636	0.816104060548505	0.000121226358035337	0.00838133400116871	0.0032762525915965	0.0125546654282286	0.188336008830012	0.261984933190085	NA	NA	0.00134948304971266	0.00882520902080804	0.641152714559125	0.715886219245392	0.276175566659667	0.445352588424375	0.366937102164136	0.483056144563949	0.86651081872946	0.904452816732172	NA	NA	0.00205588722599397	0.0110089942689062	0.845222635463597	0.885766718503377
ENSG00000006652	0.488283314076244	0.762399152587215	NA	NA	0.130736567542268	0.251322030410594	NA	NA	NA	NA	0.846046723146365	0.909686741894876	0.000437551635373737	0.00379828244996784	NA	NA	0.000216384040000188	0.00137177251439136	NA	NA	NA	NA	0.00459461829208668	0.0123755724653501	0.000121226358035337	0.00434896607736114	NA	NA	0.000216384040000186	0	NA	NA	NA	NA	0.0232062854481039	0.0511803619433736
ENSG00000006695	0.997901684607824	0.997486680627558	0.298015818669769	0.4652876159552	0.221715317572556	0.368449685691065	NA	NA	NA	NA	0.840551820764637	0.906606173437857	0.165867951556802	0.308104457836475	0.000437551635373737	0.00205762491476777	0.0164752831491642	0.0371960992257458	NA	NA	NA	NA	0.0500940526073171	0.0905507404498662	0.193049053596276	0.353818085976676	0.000121226358035337	0.00217723796671165	0.000828562226773351	0.00344927820158432	NA	NA	NA	NA	0.0685410662233235	0.121037661525466
ENSG00000006712	0.104667609402956	0.397112395308562	0.620277054662103	0.757764832453364	0.164852160251232	0.299394460568275	NA	NA	0.524403756599647	0.704470900011118	0.075799849447964	0.172406436376525	0.689906966440666	0.798169354440992	0.0252223320781256	0.0542138184596285	0.053495459204138	0.0947075956672886	NA	NA	0.0925165287999871	0.171832842873567	0.146424587649324	0.214345484542362	0.0872190843092269	0.20090137903435	0.0848595608597203	0.156227049821137	0.0151812963115275	0.0348979310434994	NA	NA	0.0030647162974835	0.0150746483186161	0.483296849470584	0.57918829294009
ENSG00000006715	0.614068976909667	0.836159958685763	NA	NA	NA	NA	NA	NA	NA	NA	0.00516656517452523	0.0245492685440466	0.911076337838385	0.944530747474747	NA	NA	NA	NA	NA	NA	NA	NA	0.0050231569780682	0.0144698244101823	0.614025159065492	0.75043598688999	NA	NA	NA	NA	NA	NA	NA	NA	0.000237623766663452	0.0015899212979505
ENSG00000006740	NA	NA	0.693900467155124	0.810269288984885	NA	NA	NA	NA	NA	NA	0.891293279049349	0.938584317592688	NA	NA	0.000237623766663451	0.00169655131193593	NA	NA	NA	NA	NA	NA	0.0918385858951321	0.146754279973751	NA	NA	0.000121226358035337	0.00146577831617202	NA	NA	NA	NA	NA	NA	0.000775341433574616	0.0028888490426952
ENSG00000006744	0.123968242931669	0.423384324503348	0.120710089154324	0.249275606179898	0.57083211905207	0.701457853467517	NA	NA	0.293958694305954	0.498866554707203	0.000237623766663452	0.0031469734256112	0.255283370449463	0.41058153387192	0.0368391977002924	0.0746906420744033	0.0355940679311009	0.0644558603994836	NA	NA	0.15646248161337	0.254836015966758	0.00311399474542984	0.00958797854680588	0.639590607705431	0.770476746956747	0.860813049256443	0.905551345206518	0.154321711273869	0.223448058913646	NA	NA	0.318142562381244	0.451559514925852	0.698243318877996	0.770489722695605
ENSG00000006747	0.158320753834802	0.472927067983848	0.395861885920238	0.567061626658471	NA	NA	NA	NA	NA	NA	1	0.995321827635169	0.795461368158071	0.87285183370089	0.000237623766663451	0.00169655131193593	0.000216384040000187	0.00223168961296505	NA	NA	NA	NA	0.000437551635373737	0.00152126111494057	0.202138572527823	0.361679184898877	0.0302435020594694	0.0695740481162571	0.00283389736518884	0.0102057490988499	NA	NA	NA	NA	0.0119858635694054	0.0302436720652334
ENSG00000006788	NA	NA	NA	NA	NA	NA	0.431247093244679	0.653323253323253	NA	NA	NA	NA	NA	NA	NA	NA	NA	NA	NA	NA	NA	NA	NA	NA	NA	NA	NA	NA	NA	NA	0.0563746594461857	0.164026364670141	NA	NA	NA	NA
ENSG00000006831	NA	NA	0.193049053596276	0.351331507862792	NA	NA	0.298015818669768	0.532823670435909	0.451554704994474	0.651559907996396	0.243795939197793	0.392561697699449	NA	NA	NA	NA	NA	NA	NA	NA	NA	NA	0.0255640698555784	0.0521920712138103	NA	NA	NA	NA	NA	NA	NA	NA	NA	NA	0.0995430000066198	0.166055121349239
ENSG00000006837	0.471384145523002	0.75312747444364	0.548365310217807	0.699170192252514	0.0927439950405785	0.200242500261315	NA	NA	0.288471228749075	0.491246684350133	0.000237623766663452	0.00316658073667419	0.593408197345055	0.724100216783144	0.626476981186465	0.711681351058659	0.0817203053301769	0.131273866671432	NA	NA	0.442474102253364	0.555272954330299	0.0891066267945641	0.14210821889919	0.787613364372904	0.870833270620766	0.615589850860807	0.71182835765281	0.00283389736518884	0.0102057490988499	NA	NA	0.864764662389212	0.90956804207212	0.000121226358035337	0.0151966896152943
ENSG00000007001	NA	NA	NA	NA	NA	NA	0.0206826341325157	0.124435459063291	NA	NA	NA	NA	NA	NA	NA	NA	NA	NA	NA	NA	NA	NA	NA	NA	NA	NA	NA	NA	NA	NA	0.0358462182705408	0.123727848122634	NA	NA	NA	NA
ENSG00000007062	0.290470723683109	0.609943137837294	NA	NA	NA	NA	0.642220272225308	0.816862950133978	NA	NA	0.0683490250032358	0.157202993394472	NA	NA	NA	NA	NA	NA	0.00426115299991935	0.0247787532555745	NA	NA	0.00235745352557165	0.00850229402686242	NA	NA	NA	NA	NA	NA	0.0390096788522083	0.13325240727376	NA	NA	0.898348500721112	0.928563914312133
ENSG00000007080	0.264428515315603	0.58872562560978	0.18981426008308	0.341899266144087	0.0047940383674399	0.0249246982689338	NA	NA	0.532283256056214	0.707691405395285	0.305574274352571	0.461795976621152	0.176488309271474	0.318525512709144	0.95606347521417	0.969765931636692	0.000216384040000188	0.00137177251439136	NA	NA	0.736103465585378	0.809918369754248	0.038418916131254	0.0727866420369597	0.00127831537744683	0.00896541893360557	0.150219566325553	0.243535054810697	0.0586862845445446	0.100260143387508	NA	NA	0.548365310217807	0.66283937339926	0.0217200789591478	0.0487339438471739
ENSG00000007168	0.164852160251233	0.479210631183187	0.000121226358035337	0.00471407806500155	0.386531032177557	0.539947787427626	NA	NA	0.000775341433574612	0.0114371819574132	0.937105245114976	0.96570076662895	0.0182875446921441	0.0671939809529978	0.00355130595275894	0.0132236547654107	0.0143352881825856	0.0315370796294295	NA	NA	0.00526518735087119	0.0200528360528361	0.000437551635373737	0.00152126111494057	0.00200974102058751	0.0120892136144758	0.65078296412244	0.740847160096659	0.0481149264798961	0.0851499499883437	NA	NA	0.31595756690798	0.449260392117535	0.000237623766663452	0.0015899212979505
ENSG00000007171	NA	NA	NA	NA	NA	NA	0.000121226358035337	0.0157069268180379	NA	NA	NA	NA	NA	NA	NA	NA	NA	NA	0.000437551635373737	0.00491852435514407	NA	NA	NA	NA	NA	NA	NA	NA	NA	NA	0.601007878128722	0.745923436987856	NA	NA	NA	NA
ENSG00000007174	NA	NA	NA	NA	NA	NA	NA	NA	NA	NA	NA	NA	NA	NA	NA	NA	NA	NA	NA	NA	NA	NA	NA	NA	NA	NA	NA	NA	NA	NA	NA	NA	NA	NA	NA	NA
ENSG00000007202	0.306075284706384	0.630629434658124	0.714813626974168	0.824989858636418	0.0531444704498746	0.132168990853201	NA	NA	0.915889389797106	0.952568178411682	0.00205588722599396	0.0121785313056173	0.921964064620496	0.954087194774874	0.00685861644128802	0.0209699710531657	0.68177135070024	0.749847709956258	NA	NA	0.420089432614165	0.536146852837825	0.898856420613341	0.927806412710129	0.548365310217807	0.696161821310336	0.00134948304971267	0.00707361036683393	0.161936046484888	0.237524737845251	NA	NA	0.93260483645647	0.954343928167166	0.495906857774994	0.593656415006763
ENSG00000007216	NA	NA	NA	NA	NA	NA	0.0255640698555783	0.140660442944455	NA	NA	0.452483934427193	0.602684431034263	0.088622162785788	0.195693271512944	NA	NA	0.0294230032703724	0.0580094409889111	NA	NA	NA	NA	NA	NA	0.000121226358035337	0.00434896607736114	NA	NA	NA	NA	0.000437551635373737	0.00576518665255867	NA	NA	0.420897023582629	0.522856593564663
ENSG00000007237	0.254326455575806	0.575918603660319	0.834630462027074	0.906269335284781	NA	NA	0.490305407382801	0.704744456406248	NA	NA	0.00777769420191561	0.0344464493097073	0.233896445281916	0.390074235100946	0.000759485002636161	0.00317197908209144	0.000441339317378964	0.00249583496927958	NA	NA	0.000775341433574616	0.00423651465904987	0.000237623766663451	0.00111946623574531	0.038106631911445	0.114835030685298	0.000437551635373739	0.00305922508058909	0.000441339317378966	0.00247907607023629	NA	NA	0.000237623766663451	0.0016699862853709	0.000121226358035337	0.00116758365716079
ENSG00000007264	0.00685861644128802	0.126547313378589	NA	NA	NA	NA	0.129872414181034	0.340660068528921	NA	NA	0.00526518735087119	0.0261472004237278	NA	NA	NA	NA	NA	NA	NA	NA	NA	NA	0.000237623766663451	0.00111946623574531	0.183032971076742	0.336720139480079	NA	NA	NA	NA	0.00713282903534815	0.0449733676570737	NA	NA	0.00516656517452523	0.0155718762416916
ENSG00000007306	NA	NA	NA	NA	NA	NA	0.000237623766663451	0.00831543184484361	NA	NA	NA	NA	NA	NA	NA	NA	NA	NA	0.345496364031271	0.494096700845167	NA	NA	NA	NA	NA	NA	NA	NA	NA	NA	0.00685861644128802	0.0399166414204008	NA	NA	NA	NA
ENSG00000007312	0.158978405500714	0.473228547945026	0.857065789424685	0.917457002506091	0.343387409338446	0.497257839406384	NA	NA	0.360831605920512	0.572158401901992	0.0207668508813684	0.0684493209745735	0.00320892519429612	0.0196314220071369	0.00957534841900136	0.0253302950476571	0.0186428471548977	0.03796067723423	NA	NA	0.000775341433574616	0.00423651465904987	0.019562711576843	0.0435474847891699	0.00200974102058751	0.0122705225753121	0.0965644471897133	0.174640895405759	0.224097514349257	0.301886918851544	NA	NA	0.00516656517452524	0.024079379498288	0.608998863476455	0.694006479675471
ENSG00000007314	NA	NA	NA	NA	NA	NA	NA	NA	NA	NA	0.61250580067916	0.737816826163108	NA	NA	NA	NA	NA	NA	0.3736063601936	0.518686045387616	NA	NA	0.880022713283641	0.913798947243763	NA	NA	NA	NA	NA	NA	NA	NA	NA	NA	0.515484055930105	0.61299759518589
ENSG00000007341	0.006858616441288	0.129025162871317	0.0683490250032358	0.166033053257723	0.514311663724938	0.657403328116391	NA	NA	0.0599992785198869	0.185605174181783	0.956589334093305	0.97723402871964	0.173456917258452	0.316848529892008	0.0604370610338988	0.110397494983783	0.00256363947611433	0.00930674264007597	NA	NA	0.60357523816749	0.70282034349831	0.000437551635373737	0.00152126111494057	0.962886646599137	0.98210914306943	0.550835943360095	0.657547306965391	0.00786067410130316	0.0199965527430316	NA	NA	0.0135342533841734	0.0450937505841886	0.000237623766663451	0.000855311064735149
ENSG00000007350	NA	NA	NA	NA	NA	NA	NA	NA	NA	NA	NA	NA	NA	NA	NA	NA	NA	NA	NA	NA	NA	NA	NA	NA	NA	NA	NA	NA	NA	NA	NA	NA	NA	NA	NA	NA
ENSG00000007372	0.0327860647122613	0.251233636854552	0.000121226358035337	0.00471407806500155	NA	NA	0.684551431631627	0.844350861118948	NA	NA	0.0119858635694054	0.0453587153587154	NA	NA	NA	NA	NA	NA	0.00472428889569295	0.027058609374015	NA	NA	0.34285192824747	0.431706469889356	0.000121226358035337	0.00434896607736114	0.000121226358035337	0.00217723796671165	NA	NA	0.00134948304971266	0.0189442955798096	NA	NA	0.859551479287924	0.895503040488145
ENSG00000007376	0.922644135972553	0.973719355620377	0.955792289253376	0.973376678970155	0.762218574377804	0.846474591459755	NA	NA	0.539841422403114	0.712534943231889	0.00426115299991935	0.0209581941540704	0.0912455717330963	0.201700129561245	0.654882804247783	0.730926382864674	0.931007858620931	0.948330204735024	NA	NA	0.00127831537744683	0.00620190805757816	0.0103471538205422	0.0248372975645703	0.0891066267945641	0.204265706745046	0.80857987773031	0.867070520295025	0.161703343896383	0.237072212048819	NA	NA	0.0263284479146643	0.0746923993470221	0.330638334353118	0.430106806876166
ENSG00000007384	0.431853483213371	0.723194624450275	0.213173986788354	0.371419198689147	0.0252223320781256	0.0765203025586412	NA	NA	0.65967938121532	0.798364831191724	0.000775341433574617	0.00743501245068643	0.120710089154324	0.244716732542819	0.0384189161312541	0.077200653384593	0.0130647747809494	0.0276208397759777	0.754456521365028	0.843334628849949	0.421879909283523	0.538040167338181	0.000437551635373737	0.00152126111494057	0.00685861644128802	0.0316428345009495	0.922758818635223	0.944503986061982	0.272019662419993	0.364142208543377	NA	NA	0.125482748142098	0.228288451765945	0.981276616722349	0.985032697233654
ENSG00000007392	0.10220886635696	0.393423408526383	0.000121226358035337	0.00471407806500155	0.0130299896285473	0.0490748181156538	NA	NA	0.12824910282022	0.296681392070243	0.38502856491815	0.536214534393988	0.104112088397114	0.219434107153405	0.000237623766663452	0.00283895955657822	0.718944712758897	0.781960544082691	NA	NA	0.115227932856907	0.202174704881309	0.028837077108826	0.0576875979004897	0.823254200910371	0.897784401024142	0.302300154369213	0.416681574239714	0.183008723774899	0.255607076526919	NA	NA	0.880022713283641	0.923220224141556	0.269265965499287	0.368497534623427
ENSG00000007402	NA	NA	NA	NA	NA	NA	0.176488309271474	0.402234194609561	NA	NA	0.000121226358035337	0.00278867603970485	NA	NA	NA	NA	NA	NA	0.187567522125639	0.325110781327671	NA	NA	0.00200974102058751	0.00580686267617814	NA	NA	NA	NA	NA	NA	0.115756996381434	0.259850116934137	NA	NA	0.000775341433574616	0.0028888490426952
ENSG00000007516	0.307394793347314	0.627789769693954	0.622127552250638	0.759049306778272	0.450628037339854	0.60147227931102	0.617467013680629	0.799395977913088	0.661144471852928	0.801473777059061	0.582057277951216	0.71168365953919	0.375445195640372	0.532772696730916	0.254326455575806	0.341993332928723	0.801734242110113	0.854693831316169	0.193049053596276	0.335105522984311	0.0570005495081274	0.115567992788232	0.0489919544906111	0.0897285486520614	0.235443581560496	0.403497759078368	0.695535637886475	0.778432984338496	0.301333401661919	0.384455096137171	0.431853483213371	0.608156165954331	0.0368391977002926	0.0959236879625229	0.0176492943067865	0.0410278547809325
ENSG00000007520	0.0186839192472564	0.1975575252171	0.0186839192472563	0.0661321829083023	0.0954534296350558	0.201388568055235	NA	NA	0.038418916131254	0.141678141678142	0.000121226358035338	0.00235567188058497	0.00134948304971266	0.0128984599572835	0.620520578860735	0.703716372391916	0.0199085182635941	0.0413332014225536	NA	NA	0.0302435020594694	0.0726325092495203	0.000121226358035337	0.00276196177835522	0.61863981208957	0.755970734742791	0.0255640698555783	0.0600496277915633	0.0845144729442043	0.139157122617114	NA	NA	0.678952690123313	0.773881130473019	0.115359088971027	0.18652335319002
ENSG00000007541	0.924848627781157	0.975858227561038	0.601007878128722	0.739277490142916	0.00459461829208668	0.0219657041851241	NA	NA	0.438721106353396	0.636712326074028	0.820140101138033	0.895091213373647	0.00685861644128802	0.0310847943031851	0.61487644044553	0.699140603286773	0.138570822603669	0.202242631643018	NA	NA	0.666756412501236	0.757023457270487	0.0363876745755511	0.0698152050891777	0.1765060691861	0.331122517961725	0.110931568689126	0.190375448616096	0.78397713657105	0.833353806589624	NA	NA	0.202975530906986	0.327627109513431	0.0699420437918278	0.123187623813232
ENSG00000007545	0.340365204494608	0.654467698350408	0.000237623766663452	0.003817597407341	0.000121226358035337	0.00402281834152504	NA	NA	0.000437551635373737	0.00552497725272594	0.000237623766663451	0.00184813166631348	0.0273154907149814	0.0861767448997451	0.000437551635373737	0.00205762491476777	0.000441339317378965	0.0026831243796986	NA	NA	0.0359744326826914	0.0826276831816998	0.000437551635373737	0.00152126111494057	0.266648396266186	0.435174949967849	0.264062773292702	0.375029500700642	0.773910523628512	0.824757972990471	NA	NA	0.404844672563355	0.536885034533756	0.033811004385344	0.0693608502801363
ENSG00000007866	NA	NA	NA	NA	NA	NA	0.292673670867319	0.52900845388291	NA	NA	0.490951693085893	0.634927707925214	NA	NA	0.162942716990557	0.241465553679896	NA	NA	0.000775341433574616	0.00698430458430458	NA	NA	0.00212380316600276	0.00777774436973351	NA	NA	NA	NA	NA	NA	0.000237623766663451	0.00324846094076863	NA	NA	0.006858616441288	0.0177008845180403
ENSG00000007908	NA	NA	NA	NA	NA	NA	0.0116678896707901	0.0879340548631887	NA	NA	NA	NA	NA	NA	NA	NA	NA	NA	NA	NA	NA	NA	NA	NA	NA	NA	NA	NA	NA	NA	0.0604370610338987	0.173409243758384	NA	NA	NA	NA
ENSG00000007923	0.245008738077338	0.567164737881249	0.682602357508375	0.804324426583053	0.209724044129172	0.352403537374636	NA	NA	0.366937102164136	0.573024189024189	0.234322119813327	0.384096594935756	0.500828522734076	0.649405459587422	0.550835943360095	0.643127760898659	0.0369905271093097	0.0678654337989376	NA	NA	0.732298959143491	0.805694305694306	0.669894048427384	0.740947755046704	0.932604836456469	0.962071246868081	0.911076337838385	0.933978226565712	0.0989217417705295	0.154466030823299	NA	NA	0.717610773437422	0.802214984638304	0.845222635463597	0.885766718503377
ENSG00000007933	NA	NA	NA	NA	NA	NA	NA	NA	NA	NA	NA	NA	NA	NA	NA	NA	NA	NA	NA	NA	NA	NA	NA	NA	NA	NA	NA	NA	NA	NA	NA	NA	NA	NA	NA	NA
ENSG00000007944	0.118905352805756	0.417594066700516	0.007353291437598	0.0355182618498447	0.939485930154275	0.962379752875055	NA	NA	0.219411619434982	0.419356422531026	0.526721490679945	0.665241004937148	0.000121226358035337	0.0724386724386724	0.93790118267248	0.956766048314586	0.00256363947611433	0.00930674264007597	NA	NA	0.656299505538642	0.746281824917543	0.462105697435731	0.552457673196703	0.000121226358035337	0.00297689790647537	0.00459461829208669	0.0155452063594026	0.0655647740192733	0.112871720414224	NA	NA	0.771833605915447	0.844598443113032	0.319492220654628	0.420592838175256
ENSG00000007952	NA	NA	NA	NA	NA	NA	NA	NA	NA	NA	NA	NA	0.00205588722599397	0.0140922876406747	NA	NA	NA	NA	NA	NA	NA	NA	0.00847511198652765	0.0210138754996523	0.924848627781156	0.958527516846229	NA	NA	NA	NA	NA	NA	NA	NA	NA	NA
ENSG00000007968	0.60357523816749	0.826332789575591	0.160413847306207	0.303887834957726	0.700314858672643	0.804013416001121	NA	NA	0.557384829316035	0.725870816943162	0.385883512260866	0.537731076968842	0.343387409338446	0.500152728092744	0.00745251280412523	0.0218745984360019	0.000441339317378966	0.00260143178292644	NA	NA	0.263174244089712	0.378184189283666	0.00516656517452524	0.015576547777259	0.654882804247783	0.780970272952279	0.0288370771088261	0.0676542640574113	0.231491965288744	0.316663816362309	NA	NA	0.874053627174312	0.915919179933793	0.0358462182705409	0.0723226541578894
ENSG00000008018	0.429654929956629	0.720792745059681	0.564862255880402	0.71292116662487	0.0388892957783786	0.107186269552627	NA	NA	0.262656192807621	0.466790056578789	0.695535637886475	0.802208482951517	0.920554826722571	0.95422001508958	0.0232062854481038	0.0519734077316746	0.0239120834494993	0.0488216941429611	NA	NA	0.560898820370641	0.668056519612075	0.78519321208873	0.835701220228159	0.795461368158071	0.878344696353481	0.0604370610338988	0.121053361053361	0.0302759309353863	0.0625714601971585	NA	NA	0.156818645772334	0.270931898342896	0.348524999199017	0.450672039336923
ENSG00000008056	NA	NA	0.418037524631738	0.586034031488577	NA	NA	NA	NA	NA	NA	0.000121226358035337	0.00278867603970485	NA	NA	0.550835943360095	0.643260528809662	NA	NA	NA	NA	NA	NA	0.000121226358035337	0.00276196177835522	NA	NA	0.107252509768221	0.186969118472768	NA	NA	NA	NA	NA	NA	0.4471290953028	0.547720375094949
ENSG00000008083	0.898856420613341	0.967084959820922	0.145446466335981	0.283298946691197	0.348524999199018	0.505007467129662	NA	NA	0.2181773648806	0.415434139804524	0.0142281703211472	0.0506389994713814	NA	NA	0.298754855497759	0.392435557793202	0.509742028257603	0.587152497712604	NA	NA	0.388610186149466	0.505250173250173	0.171167351316666	0.244743583741597	0.0589886401245861	0.153745301235356	0.097488307046162	0.175281929036399	0.5240599883049	0.605005980286879	NA	NA	0.0891066267945641	0.178295537505299	0.212063460750595	0.302299460715302
ENSG00000008086	0.695373506713236	0.877268081326325	0.399790733898964	0.570331030278576	0.404844672563355	0.558854171608581	NA	NA	0.555585252138153	0.725862964536998	0.752827481294173	0.844265921173138	0.939485930154276	0.967423347579265	0.438721106353396	0.536611803655282	0.945514899492885	0.96543410559521	NA	NA	0.279752836363821	0.396326444474593	0.0189551703895	0.0412800719069661	0.965578917311928	0.983924251567135	0.110931568689126	0.190623261609666	0.406671206099006	0.499128645978459	NA	NA	0.134306825393452	0.241286570489494	0.413784393973112	0.514904392807907
ENSG00000008118	NA	NA	NA	NA	NA	NA	0.000121226358035337	0.0229236229236229	NA	NA	0.0396649061884561	0.108696145841874	NA	NA	NA	NA	NA	NA	0.676270262332695	0.783653449601636	NA	NA	NA	NA	NA	NA	NA	NA	NA	NA	0.0159180331276574	0.0740148921967104	NA	NA	0.00847511198652765	0.0220658093880843
ENSG00000008130	0.12306496488274	0.422236335012117	0.0848595608597201	0.191146602063633	0.315705289860396	0.471735005032692	NA	NA	0.0107263789313305	0.0666666666666667	0.0130299896285473	0.0479163374290493	0.0497687378608888	0.133101034131962	0.327468858918541	0.422664937777478	0.000216384040000188	0.00199727412842167	NA	NA	0.0348785839678576	0.0795449499404566	0.0368391977002925	0.0707269598054581	0.654882804247783	0.781108070971326	0.598232701339697	0.693910726784223	0.000216384040000188	0.00164645096151945	NA	NA	0.386531032177557	0.516271187989019	0.125482748142098	0.198228895000657
ENSG00000008196	0.114267850468574	0.412842653611063	0.127623189735732	0.258037923641326	NA	NA	0.924848627781156	0.967273108842263	NA	NA	0.0145448944751577	0.0540317563573378	NA	NA	NA	NA	NA	NA	0.0482910337889547	0.127742196329302	NA	NA	0.000121226358035337	0.00276196177835522	0.000237623766663451	0.00209474481030477	NA	NA	NA	NA	0.190777309553975	0.359906325676497	NA	NA	NA	NA
ENSG00000008197	NA	NA	NA	NA	NA	NA	0.0851017476231819	0.271914621326386	NA	NA	NA	NA	NA	NA	NA	NA	NA	NA	0.134306825393452	0.25953560352458	NA	NA	NA	NA	NA	NA	NA	NA	NA	NA	0.945504896316367	0.969666814806227	NA	NA	NA	NA
ENSG00000008226	0.779212481012075	0.915592386316416	0.000437551635373737	0.00306192902593931	0.221715317572557	0.368339717123481	0.028119493749449	0.150238889507868	NA	NA	0.162562186406021	0.294015105863249	0.437114830770137	0.590858659711804	0.00212380316600276	0.00798377087969848	NA	NA	0.296934515357838	0.44416076487178	NA	NA	0.00235745352557165	0.00761237040306808	0.38502856491815	0.552162321358415	0.111190147756885	0.19211033993392	0.593341113963392	0.677382339153534	0.000437551635373737	0.00486801063169939	NA	NA	0.000775341433574616	0.0028888490426952
ENSG00000008256	0.437114830770137	0.730035163892842	0.814462310837749	0.894939369516612	0.762218574377804	0.846809629888989	NA	NA	0.730683787327542	0.847946547466108	0.779212481012074	0.862356790599379	0.640674649311521	0.76150931070087	0.000437551635373737	0.00205762491476777	0.00147746845629711	0.00540068886337543	NA	NA	0.00134948304971266	0.00882520902080804	0.000775341433574613	0.00310752539464498	0.357452900635115	0.532205791734279	0.000121226358035337	0.00217723796671165	0.000441339317378964	0.00203139583421274	0.181935672582578	0.345872328129248	0.254326455575806	0.380455832826967	0.000437551635373739	0.00261035014696799
ENSG00000008277	0.622444495745819	0.839503902910717	0.0047940383674399	0.0262299687635258	0.075799849447964	0.172449630653223	NA	NA	0.925643627068739	0.960433008907965	0.000237623766663451	0.00184813166631348	0.193049053596276	0.342139718410905	0.000437551635373739	0.00373026081271324	0.000216384040000188	0.00199727412842167	NA	NA	0.000121226358035337	0.00474436184215364	0.000121226358035338	0.0016199968123045	0.298754855497759	0.467531799183549	0.000121226358035337	0.00217723796671165	0.000216384040000188	0.00119000911080119	NA	NA	0.000121226358035337	0.00345489635812216	0.000121226358035337	0.00165852196309049
ENSG00000008282	0.293958694305954	0.611634712509713	0.165867951556802	0.314515614057948	0.0302435020594694	0.0883689926092753	NA	NA	0.038106631911445	0.140603562810119	0.792651287577858	0.869566435144367	0.088622162785788	0.195293080773653	0.000775341433574616	0.00349388785032349	0.000216384040000188	0.00137177251439136	NA	NA	0.00212380316600276	0.0110585492938434	0.0388892957783786	0.0735132401565084	0.477165434127595	0.637928277315281	0.0599992785198869	0.119050094458039	0.396386406569997	0.483710616707867	0.637583698775169	0.775071382358832	0.146424587649324	0.25657331135429	0.690974541622559	0.763801793569971
ENSG00000008300	0.941029630792717	0.981682935663054	0.000437551635373739	0.0057913633278301	0.0972214578751142	0.204717171861892	NA	NA	0.564862255880403	0.7320965450517	0.29980964407902	0.455314801937691	0.6818615022017	0.791348578509777	0.0116678896707901	0.0298412879016604	NA	NA	0.000237623766663451	0.00466865279699504	0.000237623766663451	0.00190616312289316	0.0233889245204172	0.0485865139163777	0.62099289233509	0.75728536532132	0.000437551635373737	0.0016006349626298	0.000216384040000188	0.00164645096151945	0.000121226358035337	0.00607625787481903	0.000121226358035337	0.00345489635812216	0.00134948304971266	0.00640993883500695
ENSG00000008311	0.452483934427193	0.742960977652366	0.00516656517452523	0.0272151159759229	0.007353291437598	0.0337302367992905	NA	NA	NA	NA	0.000121226358035337	0.0040416398269281	0.467577348137399	0.619747346104962	0.000237623766663452	0.00283895955657822	0.000216384040000187	0.00223168961296505	NA	NA	0.000237623766663452	0.00316957366483183	0.000237623766663451	0.00111946623574531	0.6818615022017	0.800649473641163	0.187567522125639	0.28848897179853	0.0181012018264469	0.039064355104263	NA	NA	0.839532280147011	0.893893081045644	0.0233889245204171	0.0517274881980764
ENSG00000008323	0.0116678896707901	0.16596798881368	0.00235745352557165	0.0151788130798626	0.020990557371815	0.0683473228316278	NA	NA	NA	NA	0.00614686004086387	0.0276634898153886	0.00426115299991935	0.0244371425094317	NA	NA	0.00147746845629712	0.00521993874561676	NA	NA	NA	NA	0.183032971076742	0.258002355408506	NA	NA	0.0252223320781255	0.0594683148410157	NA	NA	0.639590607705431	0.77836044105707	NA	NA	0.0596357594012217	0.108332707616888
ENSG00000008324	0.339832407390813	0.655130115049144	0.0851017476231819	0.192320046359154	0.588912872940287	0.714127407357876	NA	NA	0.204790058862275	0.403630282629701	0.228584593839835	0.375860203707021	0.0912455717330963	0.201700129561245	0.0217200789591478	0.0493778706544664	0.595688465632581	0.675263501085148	NA	NA	0.173051756386732	0.274952445714601	0.0303430167560491	0.0617217365683623	0.0135342533841734	0.0547594962689302	0.279752836363821	0.395258166491043	0.294190825625987	0.376459648439332	NA	NA	0.517136723659805	0.641224291709729	0.579527718873083	0.666598812879805
ENSG00000008382	0.007353291437598	0.143941608190313	0.402719302426831	0.573290143394777	0.356905168191158	0.516187276649704	NA	NA	0.0390096788522083	0.142703035906919	0.61487644044553	0.740907964509072	0.0583956515536158	0.148486784285941	0.000775341433574616	0.00349388785032349	0.567760914000874	0.641420655041737	NA	NA	0.00212380316600276	0.0110585492938434	0.00205588722599397	0.0066070458227321	0.939485930154275	0.96831254366993	0.0030647162974835	0.0110617735405511	0.13302526999236	0.201186623829175	NA	NA	0.118905352805756	0.221242678047836	0.00735329143759799	0.0209222245065982
ENSG00000008394	0.629086263529846	0.844832041253868	0.276175566659667	0.444088648972859	0.120710089154324	0.237487458438502	NA	NA	0.185792579545584	0.376290653343793	0.000237623766663452	0.00316658073667419	NA	NA	0.0213358257847088	0.048312128373833	0.0288993423121954	0.0568557368557368	NA	NA	0.296377299815733	0.410429242255329	0.0107263789313305	0.0274589882808584	0.00134948304971267	0.0124818750803003	0.204790058862275	0.310926340267125	NA	NA	NA	NA	NA	NA	0.0118413733741279	0.0304018975543639
ENSG00000008405	0.210769239458502	0.529807290600492	0.0276507791048546	0.0876498497819102	0.111190147756886	0.222592597677374	NA	NA	0.0103471538205422	0.0609479751393943	0.0606041903784804	0.146831930477464	0.0233889245204171	0.0792337407415785	0.339832407390813	0.433727366681524	0.644481974754599	0.715948201150184	1	0.996334462810925	0.101364224482678	0.182661889689518	0.759438916358251	0.820898616722283	0.000775341433574613	0.00678304721950422	0.00713282903534815	0.0228988088611822	0.00409494245704605	0.0123786626974464	0.0285515006507011	0.107977624041881	0.117469931405905	0.220605458085264	0.00526518735087119	0.0166238962083779
ENSG00000008516	0.275118988401349	0.597928501819552	0.294448344878766	0.462699133279244	0.864764662389212	0.912257053518961	0.444705910717433	0.669352053491318	0.737239504290515	0.852971415620784	0.116325551676737	0.235188661883706	0.0161391535787316	0.0607370407370407	0.000759485002636162	0.00389667262458782	0.000441339317378964	0.00249583496927958	NA	NA	0.000775341433574613	0.00464472731304109	0.000759485002636161	0.00254789668778327	0.0656208837658435	0.163889608334053	0.000121226358035338	0.00128116893430039	0.000216384040000188	0.00164645096151945	0.000237623766663452	0.00599006981985705	0.00745251280412523	0.0302687240476078	0.00127831537744683	0.00437095420373012
ENSG00000008710	NA	NA	NA	NA	NA	NA	NA	NA	NA	NA	0.0543014629686036	0.133861131510824	NA	NA	NA	NA	NA	NA	NA	NA	NA	NA	0.526721490679945	0.611165113189405	NA	NA	NA	NA	NA	NA	NA	NA	NA	NA	0.00516656517452525	0.0163190065004366
ENSG00000008735	NA	NA	NA	NA	NA	NA	0.0302435020594694	0.153726766170409	NA	NA	0.0489919544906111	0.127034919285632	NA	NA	NA	NA	NA	NA	0.00426115299991935	0.0247787532555745	NA	NA	0.038106631911445	0.0722055722055722	NA	NA	NA	NA	NA	NA	0.924848627781156	0.958233983997343	NA	NA	0.66041178201298	0.738340380188448
ENSG00000008838	0.33234154172187	0.647785593144612	0.279752836363821	0.447970578497778	0.0161391535787315	0.0566930299387749	NA	NA	0.0662667882186772	0.197518738435744	0.145818676446939	0.271892922157548	0.0451118753064935	0.122403629827935	0.402719302426831	0.501503787568005	0.196498005244182	0.271945449256702	NA	NA	0.964675913544661	0.978487440652992	0.000437551635373737	0.00152126111494057	0.00306471629748349	0.0173395305519658	0.982865176918514	0.987215072756329	0.86299381167891	0.898698450847696	NA	NA	0.356905168191158	0.493181283121403	0.000121226358035337	0.00165852196309049
ENSG00000008853	NA	NA	NA	NA	NA	NA	0.0384189161312541	0.178747423375523	NA	NA	0.000237623766663452	0.0032922183529471	0.533272067712977	0.673516034501661	NA	NA	NA	NA	NA	NA	NA	NA	0.0130299896285473	0.0305183660000485	NA	NA	NA	NA	NA	NA	0.123689302692138	0.269874168777945	NA	NA	0.0299830542091695	0.0630334818410436
ENSG00000008869	0.857956712937207	0.949827537025167	0.83668905402508	0.909639892542477	0.00777769420191561	0.0355868026835769	NA	NA	0.697496873212701	0.830304120065691	0.484665992576538	0.62927874897041	0.626476981186465	0.754562281814928	0.00235745352557164	0.0088376626974152	0.00147746845629712	0.00531501401066618	NA	NA	0.0116141685792289	0.0343310187032751	0.0030647162974835	0.00839086160187078	0.753087346873159	0.852015970827852	0.0145448944751577	0.0391146589259797	0.000828562226773351	0.00344927820158432	NA	NA	0.0390096788522083	0.0995464656093827	0.0020097410205875	0.00619554267170807
ENSG00000008952	0.541690795368526	0.791256852862533	0.92157138033563	0.952571342463952	0.724065154805385	0.819801752318456	NA	NA	0.0457900280689947	0.156187068745208	0.00306471629748349	0.0150647238010733	0.777075674925612	0.85802697717158	0.00847511198652765	0.0230668719659545	0.000216384040000187	0.00223168961296505	NA	NA	0.000121226358035338	0.00285381917260475	0.000437551635373739	0.00283357536335812	0.873463916452956	0.928772111351545	0.000121226358035337	0.00146577831617202	0.000216384040000187	0.00165454560734797	NA	NA	0.000237623766663452	0.00305133296586288	0.000237623766663451	0.000855311064735149
ENSG00000008988	0.401535093099293	0.703536422988478	0.0030647162974835	0.0166565633690266	0.37006918991373	0.524274659716568	NA	NA	0.356905168191158	0.569342703860945	0.000237623766663451	0.00184813166631348	0.170820049946556	0.311803007655026	0.796338679221048	0.849661180835498	0.00147746845629711	0.00540068886337543	NA	NA	0.0193508792324701	0.0511715114585928	0.000437551635373737	0.00152126111494057	0.00134948304971266	0.012809681900591	0.00355130595275894	0.0140153473845326	0.000828562226773354	0.00338793197853601	NA	NA	0.275613122843985	0.406590117701229	0.000121226358035337	0.00165852196309049
ENSG00000009307	0.548365310217807	0.797916011695667	0.0378475140986756	0.110242940213557	0.658486850886204	0.768966182638345	NA	NA	0.0479203004832462	0.161858730039063	0.309878020121026	0.469883198077643	0.26060934580749	0.415371091485152	0.00134948304971266	0.00739279342631298	0.397816939633075	0.481837357366687	NA	NA	0.0263284479146643	0.0653247637611003	0.154854682740811	0.224589094183613	0.0357452289353235	0.107181338394453	0.000437551635373737	0.00183946488294314	0.161936046484888	0.23765168853357	NA	NA	0.0145448944751577	0.0501738101738102	0.023916122406551	0.0523551449941034
ENSG00000009413	0.315705289860396	0.636188546447645	0.381601768586613	0.55057406337172	0.500828522734076	0.644621848161671	NA	NA	0.0386504656099665	0.141587677017446	0.666756412501235	0.779782160787547	0.124703680657232	0.248813516106113	0.943123033304277	0.961804277593751	0.0193388018690821	0.040183834207514	NA	NA	0.00212380316600276	0.0110585492938434	0.488283314076244	0.576140432330474	0.0368391977002925	0.111816126525804	0.934217185854807	0.955258973044724	0.434254480785517	0.52309507403847	NA	NA	0.442474102253364	0.569719013380985	0.857956712937207	0.894193813256028
ENSG00000009694	NA	NA	NA	NA	NA	NA	NA	NA	NA	NA	NA	NA	NA	NA	NA	NA	NA	NA	NA	NA	NA	NA	NA	NA	NA	NA	NA	NA	NA	NA	NA	NA	NA	NA	NA	NA
ENSG00000009709	NA	NA	NA	NA	NA	NA	0.179909580826773	0.403421392342675	NA	NA	NA	NA	NA	NA	NA	NA	NA	NA	0.132064073210675	0.257077993133356	NA	NA	NA	NA	NA	NA	NA	NA	NA	NA	0.0103471538205422	0.0539926841296704	NA	NA	NA	NA
ENSG00000009724	NA	NA	NA	NA	NA	NA	NA	NA	NA	NA	0.0426394515607693	0.111860600855816	NA	NA	NA	NA	NA	NA	NA	NA	NA	NA	0.477887798309932	0.564413849459292	NA	NA	NA	NA	NA	NA	NA	NA	NA	NA	0.0116141685792288	0.0288834701377202
ENSG00000009765	NA	NA	NA	NA	NA	NA	0.666756412501236	0.831440171564053	NA	NA	NA	NA	NA	NA	NA	NA	NA	NA	0.697604564980415	0.802937514940792	NA	NA	NA	NA	NA	NA	NA	NA	NA	NA	0.854713471048228	0.918605116101639	NA	NA	NA	NA
ENSG00000009780	0.6818615022017	0.87106990712801	0.83412870356072	0.905601442443548	0.486589465963084	0.632171734870018	NA	NA	0.0220013250335138	0.099774312380786	0.316611240637077	0.474353794353794	0.7118596398313	0.810885787024844	0.000775341433574617	0.00483211797765788	0.000441339317378963	0.00191250609855261	NA	NA	0.000759485002636159	0.00407577968553578	0.298015818669768	0.384485767149615	0.878450004538765	0.932692477343132	0.000121226358035337	0.00217723796671165	0.000216384040000187	0.00165454560734797	NA	NA	0.00023762376666345	0.00204914133485562	0.0648481278734242	0.115364877854294
ENSG00000009790	0.373045032786219	0.678137665744911	0.0606041903784805	0.154040178508035	0.98706677937067	0.990244901717074	NA	NA	0.958685023142184	0.979192266185357	0.773855691480953	0.859266326512111	0.000237623766663451	0.00318912394384093	0.0575830780118188	0.10643923583598	0.555675665994847	0.63374084022615	NA	NA	0.00127831537744683	0.00642033171382158	0.000237623766663451	0.00111946623574531	0.000121226358035337	0.00434896607736114	0.921964064620496	0.944108153067219	0.75683841999955	0.80833957115064	NA	NA	0.0280173927583613	0.0792156447778676	0.000437551635373737	0.00136278968395757
ENSG00000009830	0.588912872940288	0.821463553176949	0.00235745352557165	0.0151788130798626	0.678952690123313	0.787477329418835	NA	NA	0.247477829265554	0.450914298914299	0.000121226358035337	0.0312760743529974	0.0182875446921441	0.0671939809529978	0.172536740285306	0.252548804103208	0.000216384040000188	0.00137177251439136	NA	NA	0.0189551703895	0.0513352602952603	0.000759485002636161	0.00254789668778327	0.1216645015583	0.253657751208206	0.000437551635373739	0.00305922508058909	0.000216384040000187	0.00165454560734797	NA	NA	0.000775341433574616	0.00480708200636387	0.0299830542091696	0.0629825991466289
ENSG00000009844	0.186598589239891	0.504093926584858	0.000237623766663451	0.00215257299594649	NA	NA	NA	NA	NA	NA	0.354921342313685	0.513032486430954	0.0743046214532734	0.174889503261596	0.74108562866678	0.804369882111509	0.711455156033719	0.774511680270194	NA	NA	NA	NA	0.0752833042475538	0.124376704414369	0.00320892519429612	0.0193908028770414	0.000237623766663451	0.00103822557810288	NA	NA	NA	NA	NA	NA	0.155179913564401	0.234904108802987
ENSG00000009950	NA	NA	NA	NA	NA	NA	0.319831430276031	0.558016398478085	NA	NA	NA	NA	NA	NA	NA	NA	NA	NA	0.104667609402956	0.216887831823137	NA	NA	NA	NA	NA	NA	NA	NA	NA	NA	0.361105278483627	0.546478165155208	NA	NA	NA	NA
ENSG00000009954	0.601007878128723	0.825668720243002	0.87691864339627	0.931506429405821	0.197513436399873	0.338975017957285	NA	NA	0.951758073915805	0.976398701054168	0.0972214578751142	0.204430206664844	0.34549636403127	0.505757200339924	1	0.997107773266714	0.145494519691816	0.209044545550735	NA	NA	0.00212380316600276	0.00988148951355259	0.695535637886474	0.76419705245328	0.306075284706384	0.479610948572496	0.358425398394894	0.478923452740908	0.00256363947611432	0.0088236648278599	NA	NA	0.0161391535787315	0.0517163088929185	0.22656792666064	0.319089483657829
ENSG00000010017	0.132938221825176	0.438954421698755	0.448446726432403	0.614262736944381	0.00134948304971266	0.0115803679238582	NA	NA	0.337640585799651	0.544195219423402	0.000437551635373739	0.00506022360409417	0.132064073210675	0.260971981685619	0.159309435550624	0.238685983703801	0.000216384040000188	0.00199727412842167	NA	NA	0.0479203004832462	0.102804176968842	0.00134948304971266	0.00611110132520712	0.549816415277405	0.699365270366681	0.184354488492559	0.285179066670672	0.0267816495363755	0.0542993412652688	NA	NA	0.134602053100932	0.241118718962197	0.123689302692138	0.195021301961006
ENSG00000010030	0.870095093495758	0.9548902747534	0.0368391977002925	0.107242086873083	0.0220013250335138	0.07088212554256	NA	NA	0.00860998357180436	0.0544239236546929	0.0388892957783786	0.10654243458776	0.26804719999668	0.428006653742484	0.525722110872831	0.619286420602622	0.227361466853282	0.306599622543127	NA	NA	NA	NA	0.00735329143759799	0.0200435969235071	0.0663813551421139	0.167581108552194	0.0656208837658435	0.127687838307593	0.192706815070608	0.272895304425203	NA	NA	NA	NA	0.669060534602367	0.745591879670092
ENSG00000010072	0.0995430000066197	0.390412346274415	0.00200974102058751	0.0121196308872962	0.00426115299991935	0.022105080480715	NA	NA	0.000775341433574616	0.009980491695498	0.0213358257847088	0.0688476428042371	0.00472428889569295	0.0270014158816038	0.00127831537744684	0.00503398962742757	0.000843050628382687	0.0036678199150324	NA	NA	0.000121226358035337	0.0578447193831809	0.0451118753064935	0.0810708284871162	0.111190147756885	0.2383206015332	0.0140628703730775	0.0377366002554702	0.0164752831491642	0.0377105978342454	NA	NA	0.0020097410205875	0.00976117553332743	0.805478028433864	0.854534256304168
ENSG00000010165	0.0669714476582299	0.331850756189764	0.495906857774994	0.658114347909321	0.0233889245204172	0.0738324011002197	NA	NA	0.286573192198531	0.491915160872467	0.000759485002636161	0.00476378402564694	0.183032971076742	0.324147173489279	0.0050231569780682	0.0160482266596466	0.000441339317378965	0.0026831243796986	NA	NA	0.853536724685571	0.897584377348621	0.000437551635373737	0.00152126111494057	0.0032762525915965	0.0224025826961008	0.00847511198652762	0.0250964267520559	0.00248516128986178	0.00767931248468161	NA	NA	0.124325715245053	0.226689583149508	0.0234706725303483	0.0524339140186683
ENSG00000010219	0.695535637886475	0.876752468878453	NA	NA	NA	NA	NA	NA	0.000121226358035337	0.00947847893955679	0.0232062854481039	0.0731275119764328	0.648253943329003	0.765821697771452	NA	NA	NA	NA	NA	NA	NA	NA	0.000775341433574617	0.00391055323357064	0.231768050687518	0.397781556510915	0.416385015276621	0.532869389646498	0.0863604299909706	0.144606648681326	NA	NA	0.230657653480881	0.357763127646479	0.000437551635373737	0.00136278968395757
ENSG00000010244	0.839265634751927	0.943960172533985	0.000237623766663451	0.00215257299594649	0.0255640698555783	0.0772011722648665	NA	NA	0.513651104744683	0.699822203939851	0.267584516528773	0.419857946592051	0.85588847160382	0.911356249922411	0.0273154907149814	0.0598161026968064	0.0492435458008165	0.0863960781486555	NA	NA	0.514311663724938	0.628120025322294	0.000437551635373737	0.00152126111494057	0.496556643034423	0.658041912398678	0.30175932512643	0.415576117693382	0.272019662419993	0.364053587903673	NA	NA	0.49729293532867	0.621057852062219	0.000775341433574613	0.00308234742197006
ENSG00000010256	0.736103465585378	0.895157972956834	0.356905168191158	0.534808394753899	0.378336029410752	0.533057357635671	NA	NA	0.416385015276621	0.615356146166957	0.0479203004832462	0.122556188889009	NA	NA	0.418037524631738	0.516564781768337	0.159329151336109	0.229666026073859	NA	NA	0.050094052607317	0.107587450143841	0.00124699793146673	0.00387946605051868	NA	NA	0.720088833113569	0.796665093597609	0.0159829066215037	0.0359895036154029	NA	NA	0.0479203004832462	0.116978327158651	0.00311399474542982	0.00975772272288034
ENSG00000010270	0.771064848057688	0.913138476192663	0.0606041903784804	0.154305593418236	0.000775341433574616	0.005718582868944	NA	NA	0.00134948304971266	0.0195621748659854	0.00969761056850185	0.0379345091813285	0.230657653480881	0.386314893792843	0.176860990770136	0.259365582168983	0.0648880243156156	0.108827071567569	NA	NA	0.000121226358035337	0.00326239198256552	0.00320892519429612	0.00954886914526245	0.131499462614159	0.268176204690353	0.738099348084422	0.815558893123822	0.000216384040000187	0	NA	NA	0.000121226358035337	0.00243782519958544	0.000121226358035338	0.00100635162236805
ENSG00000010278	0.050094052607317	0.29659618206772	0.695535637886474	0.811627428918671	NA	NA	0.0457900280689947	0.192295948326483	NA	NA	0.878995099275147	0.931286732645736	0.154001812597347	0.284130015203461	0.442474102253364	0.539248475955965	NA	NA	0.0920648636644531	0.200204190662059	NA	NA	0.531507312234877	0.61486675452704	0.000237623766663452	0.00384990439635248	0.334063575973035	0.449285907468963	NA	NA	0.857956712937207	0.922142919763384	NA	NA	0.601007878128722	0.683041225489759
ENSG00000010292	0.000237623766663451	0.0272293363202454	0.34285192824747	0.514398634540815	0.0974883070461621	0.204736540090827	NA	NA	0.548365310217807	0.719093329619645	0.601714878830688	0.726065252865439	0.038418916131254	0.111204498218044	0.534049167726065	0.62503814753945	0.000843050628382687	0.0036678199150324	NA	NA	0.7034429856151	0.784918013532367	0.126507264831279	0.190727273809195	0.000237623766663452	0.00384990439635248	0.873463916452956	0.914322818539054	0.00982074922507512	0.0235588481664001	NA	NA	0.809846850645083	0.872555030936172	0.111190147756885	0.180252605576864
ENSG00000010295	0.927782947473781	0.976301816026988	0.145119615787011	0.28283586654612	0.681022898911117	0.789252860887227	NA	NA	0.234322119813326	0.439357320149835	0.246161900766243	0.395770077007701	0.333725620408303	0.492202803851406	0.0215642433752496	0.0487949922173083	0.708575201071994	0.771239603645191	NA	NA	0.519375496064008	0.630480529990149	0.111190147756886	0.170845900103542	0.05950410093618	0.15345461244497	0.471667310725888	0.584258718721761	0.105716504178439	0.163855786327696	NA	NA	0.34549636403127	0.478714717314986	0.796338679221048	0.848002279728168
ENSG00000010318	0.375445195640372	0.68115817383316	0.00306471629748349	0.0168049881911268	0.00745251280412523	0.0335342020049612	NA	NA	0.00127831537744684	0.0139770947717968	0.00205588722599397	0.0129322190390893	0.601007878128722	0.728057603057603	0.000775341433574616	0.00349388785032349	0.524479786771468	0.609583237050577	NA	NA	0.322747784162996	0.439862251753531	0.245008738077338	0.330327522454983	0.0176492943067864	0.0663461102922986	0.000437551635373737	0.0016006349626298	0.00404326112247095	0.0112400217298782	NA	NA	0.0359744326826914	0.093530670242999	0.05950410093618	0.107848598393011
ENSG00000010319	NA	NA	NA	NA	NA	NA	NA	NA	NA	NA	0.230657653480881	0.377041244565847	0.752827481294172	0.841462340535461	NA	NA	NA	NA	NA	NA	NA	NA	NA	NA	0.442474102253364	0.611264454034311	NA	NA	NA	NA	NA	NA	NA	NA	0.638307058000954	0.718914660586554
ENSG00000010322	0.169650916145773	0.484634619274585	0.918771993313935	0.951516232730654	0.734969899703096	0.826236116272348	NA	NA	0.0302435020594693	0.121761998685076	0.000775341433574616	0.00537531685072669	0.00516656517452525	0.0296155111580046	0.000437551635373737	0.00205762491476777	0.641241119635048	0.708868303541734	NA	NA	0.386531032177557	0.501933014753528	0.137504715119762	0.20538327352618	0.27718189784069	0.44657012101364	0.000121226358035337	0.00217723796671165	0.724828573712116	0.789285445216459	NA	NA	0.0649795945904222	0.141623128957444	0.0568196768753049	0.103610792142504
ENSG00000010327	NA	NA	NA	NA	NA	NA	NA	NA	0.00320892519429612	0.0284276992848421	0.352780094307729	0.511117173738047	NA	NA	NA	NA	NA	NA	NA	NA	NA	NA	0.050094052607317	0.0905872921481102	NA	NA	NA	NA	NA	NA	NA	NA	0.058988640124586	0.132977950182717	0.366937102164136	0.467553339348211
ENSG00000010361	0.125482748142098	0.424927092600809	0.870883840504318	0.927494750116334	0.421879909283523	0.574739653483851	NA	NA	0.713355633091147	0.836833418971725	0.356905168191158	0.518576263777502	0.646666580411561	0.764922832991667	0.00479403836743991	0.0161420282385975	0.00256363947611433	0.00930674264007597	NA	NA	0.782931926814087	0.845610979988427	0.0807294497598772	0.131684295264159	0.0340659303746277	0.104956839673238	0.00745251280412523	0.0235637779941577	0.0134863639299646	0.0312108679850615	NA	NA	0.690974541622559	0.782540283297776	0.0752833042475538	0.131316849020198
ENSG00000010379	NA	NA	NA	NA	NA	NA	0.000775341433574616	0.0187649125702223	0.361656597016447	0.571584477773403	NA	NA	NA	NA	NA	NA	NA	NA	0.000775341433574616	0.00698430458430458	NA	NA	NA	NA	0.462816787901862	0.628074354005485	NA	NA	NA	NA	NA	NA	0.402719302426831	0.533782155760745	0.771833605915447	0.828526784258616
ENSG00000010404	0.000437551635373737	0.0322562907178292	NA	NA	0.0030647162974835	0.0171493141957277	NA	NA	NA	NA	0.307394793347314	0.465137400957605	0.000121226358035337	0.00838133400116871	NA	NA	NA	NA	NA	NA	NA	NA	0.000437551635373739	0.00283357536335812	NA	NA	NA	NA	NA	NA	NA	NA	NA	NA	0.00235745352557164	0.00817022317390055
ENSG00000010539	0.937105245114976	0.981528920691711	0.00614686004086387	0.0304379279815096	0.00205588722599396	0.0128755674690205	NA	NA	0.00134948304971266	0.019869112756142	0.313347610440992	0.472122370215958	0.55806997552468	0.696857248104849	0.000759485002636161	0.00317197908209144	0.000216384040000188	0.00137177251439136	NA	NA	0.000121226358035337	0.00474436184215364	0.000775341433574616	0.00283795062009548	0.548365310217807	0.69889571397478	0.000121226358035337	0.00217723796671165	0.000216384040000188	0.00119000911080119	NA	NA	0.000237623766663452	0.00296955047417155	0.00235745352557165	0.00804984065853631
ENSG00000010610	0.0851017476231819	0.363216496719358	NA	NA	NA	NA	NA	NA	NA	NA	0.000121226358035337	0.0040416398269281	NA	NA	NA	NA	NA	NA	NA	NA	NA	NA	0.000121226358035337	0.00186681073107666	NA	NA	NA	NA	NA	NA	NA	NA	NA	NA	NA	NA
ENSG00000010626	0.945504896316367	0.982471304593565	0.896659112780643	0.941252714149228	0.0746918467227868	0.170340507328459	NA	NA	0.0233889245204172	0.102820123837914	0.771064848057688	0.858138789999989	0.626476981186464	0.75193598814209	0.00614686004086387	0.018513854238598	0.00404326112247095	0.0109084725149574	NA	NA	0.796338679221048	0.858498795073848	0.000237623766663451	0.00111946623574531	0.670996288171384	0.792115396299861	0.000437551635373739	0.00305922508058909	0.00283389736518882	0.00947499447627423	NA	NA	0.0487153700609779	0.117471154437979	0.000121226358035337	0.00116758365716079
ENSG00000010803	0.623517458584341	0.84059209914039	0.00205588722599396	0.0137736223639307	0.000121226358035337	0.0341545165074577	NA	NA	0.000237623766663451	0.00410079270182897	0.000121226358035337	0.00278867603970485	0.000775341433574619	0.00898037937886135	0.000775341433574616	0.00349388785032349	0.000828562226773349	0.00251107670954999	NA	NA	0.000437551635373737	0.00231556998300647	0.000437551635373737	0.00152126111494057	0.137205138157639	0.276560138048331	0.173807767598068	0.274649199181971	0.0833753728896322	0.137417448017627	NA	NA	0.626476981186465	0.734235792851804	0.512243850969905	0.607395156105352
ENSG00000010932	NA	NA	NA	NA	NA	NA	0.590858416319256	0.780989898611151	NA	NA	NA	NA	NA	NA	NA	NA	NA	NA	NA	NA	NA	NA	NA	NA	NA	NA	NA	NA	NA	NA	NA	NA	NA	NA	NA	NA
ENSG00000011007	0.132938221825176	0.439489993223522	0.000775341433574616	0.00613542440465517	0.000121226358035337	0.00285086798998419	NA	NA	0.124703680657232	0.292437660726951	0.0145448944751577	0.0540317563573378	0.462816787901863	0.613939786452313	0.00205588722599397	0.00774350692845991	0.000441339317378964	0.00249583496927958	NA	NA	0.0482910337889547	0.104851430341626	0.218584693168732	0.299408041466896	0.939485930154275	0.968166084841575	0.965578917311928	0.979087208056567	0.461876659168652	0.552080505531833	NA	NA	0.00212380316600275	0.0116809995627252	0.277889561000505	0.375435493703482
ENSG00000011009	0.0032762525915965	0.105441259793291	0.183032971076742	0.331669653561072	0.105149324771362	0.214669473473642	NA	NA	0.179909580826773	0.366669093809053	0.637583698775169	0.756375608099117	0.646983033157674	0.765522130729231	0.682602357508375	0.757038013595391	0.288902931794511	0.371669866895103	NA	NA	0.0468260552678161	0.101601328273825	0.000437551635373739	0.00283357536335812	0.00459461829208668	0.0243782873540659	0.175711367977677	0.27708895969251	0.022022375898108	0.0472242020247929	NA	NA	0.726953739389097	0.81083233168146	0.000121226358035337	0.00165852196309049
ENSG00000011021	0.0299830542091696	0.239790299100644	0.111190147756885	0.234807466966057	0.230657653480881	0.381452338242462	NA	NA	0.998298116521543	0.996661827149272	0.0050231569780682	0.0240427115591373	0.95266040396472	0.97412205360843	0.185792579545584	0.266569295557398	0.65565515029079	0.728255790452322	NA	NA	0.0415791865941472	0.0926660177391007	0.0327860647122612	0.0640944656578704	0.0548392700135183	0.145314931409949	0.502221069749758	0.614567636012953	0.0353172932785237	0.0647855324234096	NA	NA	0.0743046214532733	0.157323429651751	0.000237623766663452	0.0015899212979505
ENSG00000011028	0.721326266127827	0.888418050251093	0.306075284706384	0.480286244034198	NA	NA	0.262656192807621	0.498138685375712	0.154001812597347	0.329672643866053	0.211663950778083	0.355587156210452	0.83668905402508	0.90008293180172	0.00212380316600275	0.00823466100379604	NA	NA	0.164130473913706	0.297903358039589	NA	NA	0.502221069749759	0.593427073354577	0.211663950778084	0.371188507277164	0.000121226358035337	0.00217723796671165	NA	NA	0.028837077108826	0.109162138475929	NA	NA	0.0302435020594694	0.0639594520983142
ENSG00000011052	0.752827481294173	0.90372261314749	0.536588260807369	0.689670256801552	0.501481343586712	0.647452881498367	NA	NA	0.807802382694135	0.896404664038252	0.229130430722654	0.375431737357007	0.164468651585457	0.303941066244731	0.00847511198652765	0.0230668719659545	0.349435325773712	0.430969244557557	NA	NA	0.640210296413174	0.734530874338086	0.0990587125459634	0.156341363834159	0.0462852710613756	0.131244829424441	0.00212380316600275	0.00848467849379426	0.100527798745066	0.156527710016082	NA	NA	0.963878510406518	0.97850800792956	0.0273154907149814	0.0575162694487395
ENSG00000011083	NA	NA	NA	NA	NA	NA	0.0047940383674399	0.0585524490849935	NA	NA	NA	NA	NA	NA	NA	NA	NA	NA	0.0189551703894999	0.0658305189723502	NA	NA	NA	NA	NA	NA	NA	NA	NA	NA	0.997103574231784	0.995003765994724	NA	NA	NA	NA
ENSG00000011114	0.135587251485167	0.44140187298082	0.000121226358035337	0.0034031154031154	0.00127831537744684	0.00824558741718505	NA	NA	0.00235745352557164	0.0238136298313289	0.404844672563355	0.560909038982657	0.711108572665846	0.80945804896205	0.000237623766663452	0.00272286013026754	0.00409494245704606	0.0118356098207381	NA	NA	0.0119858635694054	0.0359944937799609	0.000237623766663452	0.00195150195150195	0.126090838342432	0.260949852476048	0.000237623766663451	0.00103822557810288	0.000216384040000186	0	NA	NA	0.000121226358035337	0.00243782519958544	0.000121226358035337	0.00116758365716079
ENSG00000011132	0.267061170375792	0.590096305513935	0.00127831537744684	0.00898936144219163	0.00472428889569295	0.0243019826113794	NA	NA	0.881707703789341	0.939277822790181	0.0233889245204171	0.0733392322546734	0.4903054073828	0.636895482152717	0.920554826722571	0.941232880989089	0.000216384040000188	0.00199727412842167	NA	NA	0.023916122406551	0.0606895416479275	0.0047940383674399	0.0141806534592106	0.0918385858951322	0.210088626894507	0.000121226358035337	0.00146577831617202	0.000441339317378966	0.00247907607023629	NA	NA	0.00860998357180438	0.0324162385721893	0.529479082292749	0.620634458959499
ENSG00000011198	0.590858416319256	0.821358078761646	0.019562711576843	0.068152179067672	0.0206826341325157	0.0678080358757369	NA	NA	0.053338981962038	0.174000343598334	0.105149324771362	0.2154748887254	0.0161391535787315	0.0611909294998141	0.463848233775994	0.562015157058607	0.38606175984637	0.470696052114145	NA	NA	0.344454877504655	0.461192858180726	0.757721590174472	0.817426999003763	0.00426115299991935	0.0245481708896343	0.170820049946556	0.270334616402925	0.0514912577002071	0.0937055746055267	NA	NA	0.6818615022017	0.775613559726534	0.231768050687518	0.326582998196477
ENSG00000011201	NA	NA	NA	NA	NA	NA	NA	NA	NA	NA	NA	NA	NA	NA	NA	NA	NA	NA	0.434902543917369	0.578685207666556	NA	NA	NA	NA	NA	NA	NA	NA	NA	NA	0.0575830780118188	0.169278229723617	NA	NA	NA	NA
ENSG00000011243	0.376008502404176	0.680973427922167	0.00311399474542983	0.0189883975391222	0.000775341433574616	0.005718582868944	NA	NA	0.306075284706384	0.516968963099866	0.677376109721214	0.788625196545989	0.208167953225307	0.356403245027898	0.104667609402956	0.169166183604763	0.00147746845629711	0.00540068886337543	NA	NA	0.00472428889569295	0.0181974134999046	0.129001978405483	0.192626210454411	0.496556643034423	0.657977493219784	0.000237623766663451	0.00103822557810288	0.000216384040000186	0	NA	NA	0.132645505417749	0.238751236553434	0.0713567054891603	0.124308372816767
ENSG00000011258	0.829922688571478	0.940174083801865	0.0180237436220661	0.0654170292825755	0.00127831537744683	0.00832937401975059	NA	NA	0.000121226358035337	0.00670722874112705	0.418930755287356	0.572245806250844	0.283854851361967	0.441501219087426	0.0752833042475537	0.131073764184741	0.0062049054330093	0.0158362014161387	NA	NA	0.34745040884529	0.466213810273835	0.293958694305954	0.380851426961809	0.0524830266086069	0.142360276368452	0.546332854070407	0.648754626387916	0.988497137329898	0.988761425030663	NA	NA	0.0390096788522083	0.0995464656093827	0.107051541270362	0.172809646493857
ENSG00000011275	NA	NA	NA	NA	NA	NA	NA	NA	NA	NA	0.000437551635373739	0.00506022360409417	NA	NA	NA	NA	NA	NA	NA	NA	NA	NA	0.912768998835366	0.933953828778009	NA	NA	NA	NA	NA	NA	NA	NA	NA	NA	0.00685861644128802	0.0175997572447277
ENSG00000011304	0.732298959143491	0.893673492493284	0.87691864339627	0.932623446616621	0.313347610440992	0.469830849057902	NA	NA	0.882890677194719	0.938713459649497	0.00235745352557164	0.0139074696821176	0.233035319876391	0.388295642709093	0.0759969938308303	0.133703854407508	0.788130758701798	0.840494582371657	NA	NA	0.160037286305692	0.258426684686943	0.465503104148551	0.555284142380917	0.00847511198652765	0.0386882011159468	0.230657653480881	0.339258807148715	0.107699442258044	0.169855169454826	NA	NA	0.450628037339853	0.58099876388446	0.148190375485795	0.226829868027094
ENSG00000011376	0.423875827082025	0.720078106223754	0.57004875562102	0.717830649986049	0.0368391977002925	0.102980669094584	0.7118596398313	0.855490745338124	0.991551764675408	0.993888627228544	0.154854682740811	0.283380188834734	0.71735455836793	0.814048533323426	0.127623189735732	0.198371760518263	0.86651081872946	0.903929733826742	0.356905168191158	0.507074228222264	0.709135134921375	0.786781643054003	0.135251297260775	0.201480043911237	0.356086248172569	0.527589127435787	0.431853483213371	0.545630191404839	0.0379197118713573	0.0725117082807425	0.404844672563355	0.586910017580603	0.838748639873997	0.892110457342177	0.263174244089712	0.359170239388223
ENSG00000011405	0.0604370610338987	0.319321068915193	0.0791821521590067	0.185232863713876	0.0308849626841173	0.0908542529206368	NA	NA	0.065243517132148	0.195311670223745	0.721326266127827	0.820819246798268	0.304578281787602	0.463410090568554	0.154001812597347	0.22761309009975	0.000216384040000187	0.00223168961296505	NA	NA	0.00200974102058751	0.00838640912990355	0.699567695247884	0.768906619249056	0.199666839162115	0.358459432907549	0.00235745352557164	0.00929129590315732	0.000216384040000186	0	NA	NA	0.000121226358035337	0.00345489635812216	0.83668905402508	0.880555063967743
ENSG00000011422	0.711108572665846	0.88376384814741	0.360831605920512	0.536498111866044	0.0103471538205422	0.0405897549705805	NA	NA	0.132064073210675	0.305246542364149	0.154001812597347	0.278134925503347	0.565993225811841	0.703132884635223	0.000775341433574617	0.00483211797765788	NA	NA	NA	NA	NA	NA	0.0604370610338987	0.104222409076524	0.66041178201298	0.785648882860388	0.000121226358035337	0.00217723796671165	0.000216384040000188	0.00164645096151945	NA	NA	0.000121226358035337	0.00345489635812216	0.000437551635373737	0.00136278968395757
ENSG00000011426	NA	NA	0.222980807126261	0.384158978670438	0.0920648636644532	0.19863837200454	NA	NA	0.429654929956629	0.62434806750352	0.794302146611762	0.871654963039084	NA	NA	0.00993217024483818	0.0266563227682979	0.000441339317378965	0.00223776223776224	NA	NA	0.305574274352571	0.42169807366182	0.607131863869464	0.687732096367072	NA	NA	0.000437551635373737	0.0016006349626298	0.000216384040000186	0	NA	NA	0.812670842396604	0.874995293354994	0.832459977806647	0.875286596648826
ENSG00000011454	0.913957282000721	0.970770451638987	0.140113658021417	0.27839698353397	0.141656705313379	0.269802912494639	NA	NA	0.361656597016447	0.571584477773403	0.669894048427384	0.781719597319382	0.0161391535787316	0.0607370407370407	0.00124699793146673	0.00468369114557966	0.000441339317378965	0.0026831243796986	NA	NA	0.000437551635373737	0.00231556998300647	0.124703680657232	0.187299726762705	0.0912455717330962	0.208741635926102	0.000121226358035337	0.00146577831617202	0.000216384040000187	0.00165454560734797	NA	NA	0.00516656517452523	0.0229326743215632	0.876129041560598	0.91111374957085
ENSG00000011465	NA	NA	NA	NA	NA	NA	NA	NA	NA	NA	NA	NA	0.000237623766663451	0.00318912394384093	NA	NA	NA	NA	NA	NA	NA	NA	0.000121226358035338	0.0016199968123045	0.000121226358035337	0.00434896607736114	NA	NA	NA	NA	NA	NA	NA	NA	0.000121226358035337	0.00116758365716079
ENSG00000011478	NA	NA	0.327468858918541	0.497719261982083	0.00969761056850183	0.0390901402802117	NA	NA	0.300796405308169	0.508374694443013	0.263174244089712	0.414579675382781	0.419324810424367	0.575524179586812	0.000121226358035337	0.0410328689398457	0.668032827962746	0.740182894029048	NA	NA	0.0974883070461621	0.178241193918686	0.711108572665846	0.77332508654154	NA	NA	0.000121226358035337	0.00146577831617202	0.0114244145544554	0.0276471206847054	NA	NA	0.0166756193953784	0.0536597684433874	0.228584593839835	0.320716312412901
ENSG00000011485	0.124703680657232	0.422833284574175	0.258693351927492	0.423751666935118	0.023916122406551	0.0747387650042517	NA	NA	0.339832407390813	0.547305572649573	0.00205588722599397	0.0120854469899056	0.0273154907149814	0.0861767448997451	0.024736691388339	0.0537468470191326	0.608121865915606	0.686396684177781	NA	NA	0.436504659940133	0.55186207141985	0.00127831537744683	0.0041610620463206	0.618396574129607	0.755726249459367	0.212916983338958	0.318717948717949	0.00256363947611432	0.0088236648278599	NA	NA	0.356357905535779	0.490406674656541	0.000121226358035337	0.00116758365716079
ENSG00000011523	0.35608624817257	0.665963153377788	0.000121226358035337	0.00471407806500155	0.0524830266086069	0.132430366576708	NA	NA	0.0656208837658435	0.195335378262208	0.0384189161312541	0.10558063796353	0.065243517132148	0.158189527733803	0.000121226358035337	0.00447820650866336	0.000216384040000187	0	NA	NA	0.00526518735087119	0.0200528360528361	0.000437551635373739	0.00283357536335812	0.331815960693744	0.501044845727608	0.000121226358035337	0.00217723796671165	0.000216384040000188	0.00164645096151945	NA	NA	0.356905168191158	0.493312570565332	0.000775341433574616	0.0028888490426952
ENSG00000011566	0.356905168191158	0.67096574761993	0.110931568689126	0.232910696987294	0.334063575973035	0.48843343886169	NA	NA	0.513651104744683	0.699822203939851	0.0116678896707901	0.0435355494179024	0.000775341433574616	0.00653862936261389	0.000237623766663451	0.00169655131193593	NA	NA	NA	NA	NA	NA	0.000759485002636161	0.00254789668778327	0.0533389819620381	0.143558922910757	0.341446360045035	0.45609686288455	NA	NA	0.0479203004832462	0.152218842049351	NA	NA	0.0140628703730775	0.0336821528559785
ENSG00000011590	0.0136946794657304	0.177554897554898	0.27065652227137	0.439287040133422	0.211167665241357	0.355464193666441	NA	NA	0.771064848057688	0.87319972382925	0.924848627781156	0.956537952659836	0.00459461829208668	0.0242231229492376	0.296934515357838	0.388811043322454	0.0534954592041379	0.0948897256589564	NA	NA	0.431853483213372	0.545109585405139	0.0699420437918279	0.116500984425513	0.354270084570134	0.525963289058789	0.356357905535779	0.47483141440313	0.00256363947611433	0.00953110283697307	NA	NA	0.83668905402508	0.890711460360945	0.0030647162974835	0.00976698272071938
ENSG00000011600	0.414227819034904	0.71472712162989	NA	NA	0.927734068901031	0.952688202399185	NA	NA	NA	NA	0.620520578860735	0.744827314185416	0.0142281703211472	0.0559365560227382	NA	NA	0.0825710190926702	0.133798067101438	NA	NA	NA	NA	0.0145448944751577	0.0348463086282112	0.0116678896707901	0.0488085950231522	NA	NA	0.00666981800625836	0.0184784785412307	NA	NA	NA	NA	0.00320892519429612	0.0109339881591799
ENSG00000011638	0.480398825734412	0.757484972716761	0.107051541270362	0.226240632944544	0.880022713283642	0.924701909887095	NA	NA	0.193049053596276	0.391820786135828	0.109245996757448	0.220745061312128	0.0489919544906111	0.132480653266836	0.0648481278734242	0.115423762636877	0.000216384040000188	0.00199727412842167	NA	NA	0.193049053596276	0.30223865877712	0.0255640698555783	0.0511798174372072	0.870723707631253	0.927347530637004	0.000437551635373737	0.0016006349626298	0.000216384040000188	0.00119000911080119	NA	NA	0.782392026967152	0.851552560839407	0.0276507791048546	0.0599100741280836
ENSG00000011677	NA	NA	NA	NA	NA	NA	NA	NA	NA	NA	NA	NA	NA	NA	NA	NA	NA	NA	NA	NA	NA	NA	NA	NA	NA	NA	NA	NA	NA	NA	NA	NA	NA	NA	NA	NA
ENSG00000012124	0.337269430021512	0.653057689123263	0.00735329143759799	0.0355850004102541	0.0263284479146643	0.0794686970319882	NA	NA	0.00479403836743991	0.0406162618564614	0.000121226358035337	0.00278867603970485	0.0130299896285473	0.0529997568165507	0.000121226358035337	0.00447820650866336	0.000216384040000188	0.00199727412842167	NA	NA	0.000121226358035338	0.00278511611844945	0.000121226358035337	0.00186681073107666	0.0656208837658435	0.163889608334053	0.000121226358035337	0.00217723796671165	0.000441339317378964	0.00203139583421274	NA	NA	0.0132349166464515	0.0441162868808657	0.000437551635373737	0.00136278968395757
ENSG00000012171	NA	NA	NA	NA	NA	NA	0.000121226358035337	0.0229236229236229	NA	NA	0.0604370610338988	0.145419657419657	NA	NA	NA	NA	NA	NA	0.000121226358035338	0.00839459685613532	NA	NA	0.075799849447964	0.125789135322502	NA	NA	NA	NA	NA	NA	0.00735329143759799	0.0468240499621253	NA	NA	0.0531444704498746	0.0989047891935031
ENSG00000012174	0.92971799003261	0.976750184397473	0.00355130595275893	0.0210573550555418	0.0030647162974835	0.0171493141957277	NA	NA	0.426089225345698	0.623833610624146	0.339229650504487	0.494295425009953	0.953968121578134	0.974452097683156	0.354921342313685	0.452806997551268	0.0062049054330093	0.0168918823975756	NA	NA	0.136757592809625	0.229768445115583	0.0132349166464515	0.0303689934069681	0.794302146611762	0.873374591871984	0.0159180331276574	0.0426904465196071	0.827971283619786	0.87040451303225	NA	NA	0.341768244259622	0.472635710022427	0.328147445771193	0.426781226280757
ENSG00000012232	0.314685389070722	0.635417939410734	NA	NA	NA	NA	NA	NA	NA	NA	0.939485930154276	0.966526440592375	NA	NA	NA	NA	NA	NA	NA	NA	NA	NA	0.0140628703730775	0.0318760593836072	NA	NA	NA	NA	NA	NA	NA	NA	NA	NA	0.315195098813607	0.415425579628159
ENSG00000012504	NA	NA	NA	NA	NA	NA	0.94881766718161	0.977247489033271	NA	NA	NA	NA	NA	NA	NA	NA	NA	NA	NA	NA	NA	NA	NA	NA	NA	NA	NA	NA	NA	NA	NA	NA	NA	NA	NA	NA
ENSG00000012660	0.463848233775994	0.749004965007853	0.759400582120795	0.859098135848505	0.0020097410205875	0.0114346630758009	NA	NA	0.857065789424685	0.920454125498636	0.140113658021417	0.266721424160871	1	0.995934486804519	0.0974883070461621	0.160516661337159	0.128104985027189	0.190328920169212	NA	NA	0.441741158706945	0.555327522497185	0.184230324457975	0.260236968242218	0.392612408213854	0.563566177067929	0.0217200789591479	0.0542809297752377	0.00283389736518883	0.00942194029493597	NA	NA	0.536588260807369	0.655592757410939	0.0220013250335138	0.0490590460154207
ENSG00000012779	0.038418916131254	0.265744191492694	0.000237623766663452	0.003817597407341	0.000121226358035337	0.00402281834152504	NA	NA	0.000121226358035337	0.00947847893955679	0.000121226358035337	0.0040416398269281	0.0233889245204171	0.0792337407415785	0.000759485002636159	0.00354299872372162	0.000441339317378965	0.00223776223776224	NA	NA	NA	NA	0.000437551635373739	0.00283357536335812	NA	NA	NA	NA	NA	NA	0.253149693500084	0.431462779580201	NA	NA	0.139810205880118	0.217819217819218
ENSG00000012822	0.631916436114811	0.844493394721796	0.560351544329429	0.709518521525155	0.565551333852808	0.697059380556239	NA	NA	0.208167953225307	0.404744596633357	0.103218048516339	0.214265114534144	0.0925165287999869	0.205546249767355	0.399790733898964	0.49837999330761	0.000843050628382687	0.0036678199150324	NA	NA	0.0132349166464515	0.0380587661793235	0.000437551635373737	0.00152126111494057	0.00134948304971266	0.012809681900591	0.419324810424367	0.53603673543549	0.000216384040000186	0	NA	NA	0.544279564172038	0.660537141134156	0.0182875446921441	0.0418780425784453
ENSG00000012963	0.729550736695656	0.89172420256626	0.000437551635373737	0.00306192902593931	0.372396454617655	0.525293765986848	NA	NA	0.154001812597347	0.335984560242625	0.0318819211356281	0.09272169527924	0.516474493643573	0.663852458853443	0.000121226358035337	0.00447820650866336	0.000216384040000188	0.00137177251439136	NA	NA	0.0103471538205422	0.0312953000230051	0.000437551635373737	0.00152126111494057	0.260972148569406	0.427137278540851	0.000237623766663452	0.00189180737961226	0.000441339317378965	0.00196880602496827	NA	NA	0.000759485002636159	0.00447812350251375	0.00426115299991935	0.0131480413170554
ENSG00000012983	0.0396649061884561	0.268776513981333	0.0130299896285473	0.0518287376827142	0.669060534602367	0.779846011098621	0.587401920783774	0.779083549631495	0.199208121329938	0.39611484361239	0.211167665241357	0.355626429191443	0.020990557371815	0.0742309694887014	0.0103471538205422	0.0270615546689166	0.00256363947611433	0.00930674264007597	NA	NA	0.542498643472943	0.648922678103374	0.0273154907149814	0.0540060181904683	0.401535093099293	0.57204806955412	0.000759485002636161	0.0029246480149858	0.000216384040000188	0.00164645096151945	NA	NA	0.0807294497598772	0.166170557958951	0.950961277952542	0.965921484374487
ENSG00000013016	0.356905168191158	0.67096574761993	0.000121226358035337	0.00471407806500155	0.000121226358035337	0.00402281834152504	0.00205588722599397	0.0351314694509961	0.000237623766663452	0.00719502719502719	0.000121226358035337	0.00278867603970485	0.0281194937494491	0.0908328300590903	0.019562711576843	0.0449399955669548	NA	NA	0.0746918467227868	0.172133417639491	NA	NA	0.18508209890171	0.260757689984928	0.00459461829208669	0.025884087422549	0.000121226358035337	0.00217723796671165	0.00084305062838269	0.00419488409516456	0.0479203004832462	0.152218842049351	0.000437551635373737	0.00243228888194823	0.000121226358035337	0.0151966896152943
ENSG00000013275	0.957782352668237	0.985939347045801	0.000437551635373737	0.00306192902593931	0.124703680657231	0.241734047097098	NA	NA	0.188673774182937	0.381491729693169	0.0759969938308303	0.173426573426573	0.8106247857456	0.882871668131132	0.000237623766663451	0.00169655131193593	0.000216384040000187	0	NA	NA	0.0622234718278967	0.127491091284195	0.385883512260867	0.473688497281093	0.670996288171384	0.792046348584005	0.000121226358035337	0.00146577831617202	0.000216384040000188	0.00164645096151945	NA	NA	0.798656921979883	0.86476812179127	0.182297758935651	0.266717409574552
ENSG00000013297	0.544957630114827	0.793583451246015	0.0302435020594694	0.0928422318804945	NA	NA	0.0159180331276574	0.107656729720787	NA	NA	0.497616067811695	0.642979775638907	0.146531084583024	0.279906595992151	0.000121226358035337	0.00447820650866336	NA	NA	0.000237623766663451	0.00466865279699504	0.000237623766663452	0.00316957366483183	0.000237623766663452	0.00195150195150195	0.473052168245679	0.637554526523136	0.000121226358035337	0.00217723796671165	0.000216384040000188	0.00164645096151945	0.000121226358035337	0.00433128125435818	0.000121226358035337	0.00345489635812216	0.000121226358035337	0.00165852196309049
ENSG00000013364	0.357452900635115	0.670314866212871	0.000237623766663451	0.00215257299594649	0.000121226358035338	0.00254660868695956	NA	NA	0.924848627781156	0.960242455956742	0.000237623766663452	0.0032922183529471	0.000437551635373737	0.00379828244996784	0.736480424796764	0.801097852882882	0.000216384040000188	0.00199727412842167	NA	NA	0.686770954270359	0.773601581749644	0.0308849626841173	0.0615867961735911	0.000237623766663451	0.00209474481030477	0.000121226358035337	0.00217723796671165	0.0787217504203681	0.129004921004921	NA	NA	0.844334120835715	0.89559822588817	0.065243517132148	0.116258207679535
ENSG00000013374	0.282804568515902	0.604651947037734	0.978381008955354	0.984482260389678	0.621055511988812	0.741557675673064	NA	NA	0.3871033419115	0.589710072063013	0.0457900280689947	0.120191665245324	0.182297758935651	0.322877464087839	0.214230168328156	0.300764751679272	0.00283389736518883	0.00916066212268744	NA	NA	0.0303430167560491	0.0749292503285352	0.864764662389211	0.899223963861529	0.539841422403114	0.691238177925073	0.467577348137399	0.581585275916247	0.000828562226773354	0.00338793197853601	NA	NA	0.0457900280689947	0.112186591928468	0.0918385858951321	0.15455438073697
ENSG00000013375	0.924848627781156	0.977082162000246	0.54701204536606	0.696634047925561	0.293958694305954	0.446041777299492	NA	NA	0.792651287577858	0.881329413326329	0.00127831537744683	0.00778533205531769	0.60357523816749	0.731561550847666	0.404844672563355	0.504866794371745	0.010158688758911	0.0256150406970079	NA	NA	0.00472428889569295	0.0181974134999046	0.000121226358035337	0.00276196177835522	0.214632774192421	0.37644272634579	0.774430634986329	0.840678416375953	0.862993811678911	0.899259219413066	NA	NA	0.0457900280689947	0.110499875298393	0.0713567054891605	0.124170539555155
ENSG00000013392	0.963878510406518	0.98912200090276	0.96383858215099	0.97837694372531	0.307394793347314	0.463390850648394	NA	NA	0.851122834295609	0.918139379186633	0.000237623766663451	0.00184813166631348	0.321620558290242	0.480290652468768	0.436504659940133	0.53504290406618	0.0395198735411544	0.0722573840904088	NA	NA	0.0207668508813684	0.0554091522512575	0.00472428889569295	0.0138309265069828	0.132064073210675	0.269706325396834	0.462816787901863	0.575713493485931	0.77388151186672	0.823996173817815	NA	NA	0.0457900280689947	0.110219094834479	0.000121226358035337	0.0151966896152943
ENSG00000013441	0.000121226358035338	0.0374403374403374	0.391494599856458	0.56365702896623	0.0462852710613756	0.119680213965928	NA	NA	0.911076337838385	0.947562291906183	0.214632774192421	0.360354769719318	NA	NA	0.0713567054891603	0.123975539289192	0.592898579948714	0.671749330361156	NA	NA	0.234322119813327	0.347616188679433	0.939485930154275	0.957748805238247	0.947118998810533	0.972493680832664	0.0116678896707901	0.032651318486132	0.30682200963279	0.394480128546325	NA	NA	0.211167665241357	0.33465158524055	0.175711367977677	0.261753030330525
ENSG00000013503	NA	NA	0.360232855811662	0.535321524085569	0.62432971323271	0.745300602279081	NA	NA	0.0713567054891605	0.205041959803865	0.00919168783220566	0.0366873458824189	0.495906857774994	0.644800499244166	0.109245996757448	0.174538194010235	0.349435325773713	0.43086688872225	NA	NA	0.588760442018375	0.690370590151131	0.0327860647122612	0.0640944656578704	0.138744664404045	0.280021199494806	0.0130299896285473	0.0361424352262049	0.0722844516176766	0.121988647629673	NA	NA	0.0724286683359746	0.153253120131319	0.779212481012075	0.832845815746709
ENSG00000013523	NA	NA	NA	NA	NA	NA	NA	NA	NA	NA	0.834517508095875	0.900633426363791	NA	NA	NA	NA	NA	NA	0.00969761056850183	0.0417842732563545	NA	NA	0.314432388956071	0.406081780820509	NA	NA	NA	NA	NA	NA	0.200051599931221	0.370976241226156	NA	NA	0.536588260807369	0.629151471581378
ENSG00000013561	0.0918385858951322	0.377119722948018	NA	NA	NA	NA	NA	NA	NA	NA	0.162942716990557	0.294294042224023	0.000121226358035337	0.00838133400116871	NA	NA	NA	NA	NA	NA	NA	NA	0.26804719999668	0.355658177998931	0.0161391535787316	0.0614024864024864	NA	NA	0.000216384040000188	0.00155658916065947	NA	NA	NA	NA	0.0124582938191066	0.0308405888639092
ENSG00000013563	NA	NA	1	0.995513473312533	0.495906857774994	0.641257176103205	NA	NA	0.0524830266086069	0.173208561064349	0.569357351450355	0.703104973922536	NA	NA	0.160413847306207	0.238994002275458	0.0218299209328568	0.0451277275861143	NA	NA	0.000437551635373737	0.00231556998300647	0.160912472994953	0.232898365251306	0.534721537001827	0.686308937793141	0.730683787327542	0.80524520740667	0.0414319110957619	0.0779917906221498	NA	NA	0.0166756193953784	0.0536597684433874	0.662630132552254	0.740012946333969
ENSG00000013588	0.114267850468574	0.412842653611063	0.796338679221048	0.88572096631625	NA	NA	0.727937372446354	0.861842358183822	NA	NA	NA	NA	0.234322119813326	0.389638384864388	0.545636068349669	0.636270892108456	NA	NA	0.427280699837355	0.569582370014751	NA	NA	NA	NA	0.389356877831471	0.561181844889411	0.34745040884529	0.465541117329033	NA	NA	0.932604836456469	0.960714255637245	NA	NA	NA	NA
ENSG00000013619	NA	NA	0.000121226358035338	0.00289099609487959	NA	NA	NA	NA	NA	NA	NA	NA	NA	NA	NA	NA	NA	NA	0.732218713139893	0.82689403932091	NA	NA	NA	NA	NA	NA	0.199666839162115	0.305026033991551	NA	NA	NA	NA	NA	NA	0.414377890289187	0.515028064269361
ENSG00000013725	0.0790303706404789	0.356376545265434	NA	NA	0.00212380316600276	0.0133375217601864	NA	NA	NA	NA	0.0145448944751577	0.0512682948092109	0.0809934503963256	0.186593586593587	NA	NA	0.0218299209328568	0.0451277275861143	0.616658223980149	0.73902561050298	NA	NA	0.0179256542937983	0.0386736805319027	0.413784393973112	0.583350268173466	0.0622234718278967	0.125275441521164	0.784006242728281	0.834104322929538	NA	NA	0.580570404944033	0.69229173950204	0.95606347521417	0.968303047146885
ENSG00000013810	0.228084344251773	0.551792316037924	0.0299830542091696	0.092612785032686	0.000121226358035337	0.00402281834152504	NA	NA	0.00124699793146673	0.0137132944063637	0.536588260807369	0.674766340260251	0.120710089154324	0.244716732542819	0.0116678896707901	0.0299567280869666	0.728838247073152	0.789792372059189	NA	NA	0.0255640698555783	0.0628375710687444	0.415116777965493	0.5049154317447	0.00526518735087119	0.0298444254273364	0.000437551635373737	0.0016006349626298	0.0044304629867516	0.0128540301373913	NA	NA	0.0350041727766526	0.0908227403640248	0.0344453811898802	0.0694948662492384
ENSG00000014123	0.00969761056850183	0.15307465395961	0.0299830542091696	0.092612785032686	0.495906857774994	0.638036615317246	NA	NA	0.0161391535787316	0.0818485541445693	0.639590607705431	0.758056624832402	0.0927439950405784	0.205566921086174	0.0207668508813684	0.0480019181923574	0.123981127958658	0.184116123549368	NA	NA	0.493942758477758	0.604693949239056	0.602515876497077	0.680514172999318	0.0990587125459634	0.221470354499967	0.402719302426831	0.519424076789761	0.054715189444639	0.0975694352120208	NA	NA	0.129289139496438	0.233055146014527	0.66041178201298	0.738340380188448
ENSG00000014138	0.00847511198652765	0.145743362328728	0.0368391977002925	0.107988293442839	0.000437551635373737	0.00292507194270418	NA	NA	0.0767753381354598	0.221210895925415	0.753591312786506	0.84642017778397	0.0116678896707901	0.0482197843618247	0.00685861644128802	0.0209699710531657	0.000441339317378963	0.00191250609855261	NA	NA	0.375445195640372	0.490239718893014	0.00957534841900139	0.0237726523135395	0.66041178201298	0.783522353911599	0.431247093244679	0.544083883214318	0.0209957413722514	0.0458767956807173	NA	NA	0.0359744326826915	0.0934392424128494	0.0161391535787316	0.0379471945801195
ENSG00000014164	0.897279042710655	0.96554018908837	0.601714878830688	0.739497013835781	0.00124699793146673	0.00763982606087869	NA	NA	0.834630462027074	0.909932960319558	0.255283370449463	0.406240902168504	0.876059991136211	0.926237646062506	0.124703680657232	0.194958748293006	0.0647650240724365	0.106778841356229	NA	NA	0.000437551635373737	0.00231556998300647	0.0920648636644531	0.148299881210811	0.420897023582629	0.58979539515494	0.089979176871413	0.163928634103539	0.000216384040000188	0.00164645096151945	NA	NA	0.0388892957783786	0.099471776928148	0.073000259258427	0.12717395326091
ENSG00000014216	0.386531032177558	0.68742914644554	0.000121226358035337	0.00471407806500155	0.000437551635373741	0.00536375778870005	NA	NA	0.538360545658358	0.711097709294495	0.00526518735087119	0.0261472004237278	0.0166756193953784	0.0634528088282169	0.000237623766663451	0.00169655131193593	0.000216384040000188	0.00199727412842167	NA	NA	0.00205588722599397	0.00948444948444948	0.702280450335305	0.770769943276909	0.356905168191158	0.533428450264683	0.739572362767881	0.815718786505717	0.0856808899873658	0.141098350554194	NA	NA	0.173456917258452	0.291930061617207	0.0119858635694054	0.0302436720652334
ENSG00000014257	0.0457900280689947	0.283306502414783	NA	NA	NA	NA	NA	NA	NA	NA	0.0118413733741279	0.0455915755564499	NA	NA	NA	NA	NA	NA	NA	NA	NA	NA	0.0927439950405785	0.14960553824548	0.0706749464996562	0.173370627129416	0.146424587649324	0.238091938091938	NA	NA	NA	NA	NA	NA	0.00205588722599397	0.007001332001332
ENSG00000014641	0.755600519092674	0.905811823496539	0.0531444704498746	0.13896941979195	0.0746918467227866	0.170195787324858	NA	NA	0.34549636403127	0.555396806046568	0.975570146754327	0.985455522723181	0.142770011822527	0.278039655817434	0.00847511198652765	0.0230668719659545	0.000216384040000187	0	NA	NA	0.00847511198652765	0.0268733147730013	0.00212380316600275	0.00706578292785189	0.462105697435731	0.628280720050391	0.3871033419115	0.502239213544511	0.0159829066215037	0.0359895036154029	NA	NA	0.07284762456799	0.153753485778026	0.000237623766663452	0.0015899212979505
ENSG00000014824	0.0848595608597203	0.365540338668938	0.0927439950405785	0.208178312892763	0.0568196768753049	0.137854797221666	NA	NA	0.309878020121026	0.521375689541779	0.818869619563385	0.895010353216698	0.446415315747928	0.59984672025193	0.0145448944751577	0.0376639962846859	0.00245048222911237	0.00720988600440655	NA	NA	0.139810205880118	0.23401317215359	0.0699420437918278	0.116575293000857	0.0575830780118188	0.152295055306874	0.00235745352557165	0.00914628723877279	0.00155298007177876	0.00572337715194858	NA	NA	0.000759485002636161	0.00428979120567906	0.0136946794657304	0.0337314768945741
ENSG00000014914	0.868021951674895	0.954646029241684	0.0531444704498745	0.138356292071601	0.790486777682258	0.86046333563204	NA	NA	0.0384189161312541	0.141330891330891	0.806874391229312	0.885157798076458	0.00459461829208668	0.0242231229492376	NA	NA	0.0062049054330093	0.0158362014161387	NA	NA	0.0426394515607694	0.0937447604712179	0.127623189735732	0.191063445933576	0.00311399474542983	0.0196198925312849	0.00212380316600275	0.00848467849379426	0.0742242200054431	0.123141177570206	NA	NA	0.282326605833762	0.414927728283893	0.360232855811662	0.463898946151088
ENSG00000014919	0.464697515564808	0.748824733837343	0.69102027438242	0.808908377336949	0.0580664458267557	0.141859093423603	NA	NA	0.254326455575806	0.452902637101925	0.570048755621021	0.703526896059271	0.92157138033563	0.954068069227305	0.373045032786219	0.469574377014987	0.792765225886752	0.842040659762179	NA	NA	0.0348785839678576	0.0795449499404566	0.000237623766663451	0.00111946623574531	0.276175566659667	0.446147937613969	0.141656705313379	0.235563476830271	0.374800052437622	0.468695928453013	NA	NA	0.00124699793146673	0.00656490814109028	0.000121226358035338	0.00103177524230156
ENSG00000015133	0.482336967950476	0.759211741312542	0.959196017378515	0.97620783246446	0.0752833042475537	0.170772582537288	NA	NA	0.286573192198531	0.491915160872467	0.188673774182937	0.327753826843275	0.151219308955951	0.284148438119925	0.00311399474542983	0.0110432699906384	0.866510818729459	0.904462031245818	NA	NA	0.719235316852652	0.794002570388113	0.000775341433574616	0.00283795062009548	0.0524830266086069	0.140273893153066	0.00306471629748349	0.0101228479591387	0.0382995872832377	0.0726887320144986	NA	NA	0.642220272225308	0.743221492312401	0.0663813551421139	0.119458086753684
ENSG00000015171	0.375445195640372	0.679728335475384	0.638307058000954	0.769919925889604	0.00134948304971266	0.0117827306102391	NA	NA	0.154001812597347	0.33605683052876	0.181935672582579	0.317158082630571	0.116325551676737	0.241439579590682	0.000121226358035337	0.00447820650866336	0.000216384040000187	0	NA	NA	0.00212380316600276	0.00988148951355259	0.000237623766663451	0.00111946623574531	0.352780094307729	0.524678256016284	0.000121226358035337	0.00217723796671165	0.000216384040000188	0.00164645096151945	NA	NA	0.033811004385344	0.0897411482947643	0.000121226358035337	0.00165852196309049
ENSG00000015413	NA	NA	NA	NA	NA	NA	NA	NA	NA	NA	NA	NA	NA	NA	NA	NA	NA	NA	NA	NA	NA	NA	NA	NA	0.408408252903619	0.580372182316365	NA	NA	NA	NA	NA	NA	NA	NA	NA	NA
ENSG00000015475	0.00212380316600276	0.0921012952020704	0.923948464465926	0.954859253560786	0.000237623766663451	0.00199756919940406	NA	NA	0.0255640698555783	0.109763553559174	0.450628037339853	0.602146029402015	0.0299830542091696	0.0933028855358952	0.959196017378515	0.972227772227772	0.00256363947611432	0.00864068949175332	NA	NA	0.280228169634386	0.396906640499771	0.897279042710655	0.926237416246931	0.25365612565313	0.417475101567965	0.993099257578241	0.993049445942285	0.826911932305676	0.869031388470422	NA	NA	0.00969761056850183	0.0354974118616569	0.388610186149466	0.490339790671816
ENSG00000015479	0.635997831695127	0.845691930250097	0.000121226358035337	0.00471407806500155	0.00043755163537374	0.00539699563711957	NA	NA	0.139356864387782	0.315531756150541	0.316722430917018	0.476445925499065	0.000237623766663452	0.00514140133911997	0.000121226358035338	0.00280510868746163	0.000216384040000188	0.00199727412842167	NA	NA	0.00205588722599396	0.00957938028001722	0.000237623766663451	0.00111946623574531	0.000437551635373737	0.00310139033543289	0.000775341433574616	0.00338707871458963	0.406265000449134	0.495679976348234	NA	NA	0.115359088971027	0.216665907107616	0.000121226358035337	0.00116758365716079
ENSG00000015520	NA	NA	NA	NA	NA	NA	NA	NA	NA	NA	0.0302435020594694	0.0883506835506836	NA	NA	NA	NA	NA	NA	NA	NA	NA	NA	0.954889776511399	0.967639052718912	NA	NA	NA	NA	NA	NA	NA	NA	NA	NA	NA	NA
ENSG00000015592	NA	NA	NA	NA	NA	NA	0.200544509969608	0.430252532885146	NA	NA	0.506486269178841	0.651063357539454	NA	NA	NA	NA	NA	NA	0.329521473751983	0.477403548418419	NA	NA	NA	NA	NA	NA	NA	NA	NA	NA	0.61250580067916	0.756150990237232	NA	NA	NA	NA
ENSG00000015676	0.000237623766663451	0.0272293363202454	0.00969761056850183	0.041273345718568	0.164852160251233	0.299105097365407	NA	NA	0.00614686004086385	0.0435564733551311	0.587401920783773	0.715503594311355	0.418930755287356	0.575706905011593	0.0589886401245861	0.107853347967961	0.0282121142121224	0.0556113031949463	NA	NA	0.548365310217807	0.656244066453978	0.730683787327542	0.792556793059053	0.516474493643573	0.676530202119655	0.000121226358035337	0.00217723796671165	0.010158688758911	0.0267370142344008	NA	NA	0.183989719475755	0.302529450000954	1	0.995271057146355
ENSG00000016082	0.137205138157638	0.444455362838423	NA	NA	NA	NA	0.331107270955923	0.566254848875931	NA	NA	NA	NA	NA	NA	NA	NA	NA	NA	0.192247969870966	0.330929167629816	NA	NA	NA	NA	NA	NA	NA	NA	NA	NA	0.0159180331276574	0.0749075533453076	NA	NA	NA	NA
ENSG00000016391	0.0925165287999871	0.378823879360552	0.000437551635373741	0.00568539566152931	0.000237623766663452	0.00355123413227389	NA	NA	0.000437551635373737	0.00552497725272594	0.000237623766663452	0.00316658073667419	0.000121226358035338	0.00504547967234534	0.000121226358035337	0.00317340533167871	0.000216384040000188	0.00137177251439136	NA	NA	0.000121226358035337	0.00474436184215364	0.000237623766663452	0.00189214414764251	0.307394793347314	0.479480253773844	0.00127831537744683	0.0050328853302831	NA	NA	0.40396740643337	0.58573078284231	NA	NA	0.386531032177557	0.486091874056797
ENSG00000016402	0.98100513004199	0.993478212419717	0.00685861644128799	0.0309009299575337	NA	NA	0.137844491049276	0.352815202954479	NA	NA	NA	NA	0.83668905402508	0.90008293180172	0.956589334093304	0.969663773661275	NA	NA	0.853536724685571	0.90756125159167	NA	NA	NA	NA	0.765231671417615	0.859996279585015	0.0340659303746277	0.0766555918459286	NA	NA	0.068142370758708	0.185492296548073	NA	NA	NA	NA
ENSG00000016602	NA	NA	NA	NA	NA	NA	NA	NA	NA	NA	NA	NA	NA	NA	NA	NA	NA	NA	NA	NA	NA	NA	NA	NA	NA	NA	NA	NA	NA	NA	NA	NA	NA	NA	NA	NA
ENSG00000016864	0.0974883070461621	0.38654854804213	0.0359744326826914	0.105461128377795	0.00134948304971266	0.0115803679238582	NA	NA	0.0030647162974835	0.0253158364269475	1	1	0.00134948304971266	0.01332935045969	0.381601768586613	0.476389639839378	0.14450726842323	0.207887280006239	NA	NA	0.881707703789341	0.92195084955266	0.0359744326826914	0.0687102574864962	0.0220013250335138	0.0773522334353195	0.154001812597347	0.243784898741562	0.0267816495363755	0.0543581386028598	NA	NA	0.00235745352557165	0.012487862693624	0.00993217024483818	0.0256751466304625
ENSG00000017260	0.0462852710613756	0.286036760777868	0.000121226358035337	0.0034031154031154	0.00124699793146673	0.00763982606087869	NA	NA	0.00735329143759799	0.0519789449157479	0.142770011822527	0.271234489416308	0.0050231569780682	0.0279121490130664	0.000237623766663451	0.00169655131193593	0.000216384040000188	0.00137177251439136	NA	NA	0.000121226358035337	0.00474436184215364	0.000237623766663451	0.00111946623574531	0.00426115299991935	0.0245481708896343	0.385883512260866	0.498819618464238	0.0302059700307414	0.0610480122984526	NA	NA	NA	NA	0.000121226358035337	0.00165852196309049
ENSG00000017373	0.89964887279799	0.967187847455406	0.000121226358035337	0.00471407806500155	NA	NA	0.944708461166875	0.975976708756165	NA	NA	0.159309435550624	0.291232488297478	0.512903572660853	0.658796200671139	0.452483934427193	0.551794684424677	NA	NA	0.0357452289353234	0.100969507948571	NA	NA	0.62432971323271	0.703585111210761	0.779212481012075	0.866182995478909	0.000775341433574616	0.00338707871458963	NA	NA	0.0220013250335138	0.0903184804918909	NA	NA	NA	NA
ENSG00000017427	0.230236186714462	0.555331275331275	0.000237623766663452	0.003817597407341	0.00355130595275894	0.0212609631964471	NA	NA	0.000775341433574616	0.009980491695498	0.000775341433574616	0.00537531685072669	0.00306471629748349	0.0175329270870672	0.000775341433574616	0.00349388785032349	0.00147746845629711	0.00540068886337543	NA	NA	0.000437551635373737	0.00231556998300647	0.00134948304971266	0.00594634124045889	0.3736063601936	0.544508418908419	0.66041178201298	0.747272194979141	0.196498005244182	0.27516497488125	NA	NA	0.532511643741812	0.649389963157993	0.258693351927492	0.353685472361027
ENSG00000017483	0.276175566659667	0.59812661775852	0.000437551635373737	0.00306192902593931	0.00860998357180438	0.0359213352572318	NA	NA	NA	NA	0.360232855811662	0.519316451489982	0.0299830542091696	0.0933892371189919	0.000121226358035337	0.00317340533167871	0.000216384040000188	0.00199727412842167	NA	NA	NA	NA	0.000437551635373737	0.00152126111494057	0.32087463791124	0.492270018474804	0.351587902828146	0.468298472547131	0.0512870235995707	0.092267777116262	NA	NA	NA	NA	0.000121226358035337	0.00165852196309049
ENSG00000017797	0.473052168245679	0.754497501704172	0.000437551635373737	0.00306192902593931	0.34549636403127	0.501759442743049	NA	NA	0.00043755163537374	0.00997106130964399	0.0622234718278968	0.151300730918793	0.829922688571479	0.893990442954817	0.795461368158071	0.847296539034484	0.000828562226773351	0.00357944558162186	NA	NA	0.000237623766663451	0.00190616312289316	0.868021951674894	0.900787191256904	0.0615129841360909	0.16025790476636	0.00124699793146673	0.00455780665644254	0.000216384040000187	0.00165454560734797	NA	NA	0.0359744326826914	0.093530670242999	0.0327860647122612	0.067930645304063
ENSG00000018189	0.00320892519429614	0.101656188928916	0.673777953742734	0.794592362963497	0.620277054662103	0.740754794118023	NA	NA	0.0949445970073817	0.24754254518154	0.230236186714462	0.377374530171601	0.0116678896707901	0.0485411522067081	0.452483934427193	0.555234974815394	0.00155298007177876	0.0054718777202836	NA	NA	0.729550736695656	0.802479871278409	0.00200974102058751	0.00572600242177773	0.759438916358251	0.857336739787071	0.0984992401412106	0.17731568135129	0.000843050628382686	0.00326310190563584	NA	NA	0.182297758935651	0.299609500895675	0.00355130595275893	0.0116077651946475
ENSG00000018236	NA	NA	NA	NA	NA	NA	0.0234706725303483	0.136252859144425	NA	NA	NA	NA	NA	NA	0.000121226358035337	0.00447820650866336	NA	NA	0.525722110872831	0.658748691984713	NA	NA	0.000121226358035338	0.0016199968123045	0.0255640698555783	0.0857880785248457	0.00127831537744683	0.0050328853302831	NA	NA	0.0234706725303483	0.0940428297722167	NA	NA	0.000437551635373737	0.0015472556909021
ENSG00000018280	0.319492220654629	0.640272715350922	NA	NA	NA	NA	NA	NA	NA	NA	0.695535637886474	0.802705514229678	NA	NA	NA	NA	NA	NA	NA	NA	NA	NA	0.000437551635373737	0.00152126111494057	NA	NA	NA	NA	NA	NA	NA	NA	NA	NA	0.000121226358035337	0.00165852196309049
ENSG00000018408	NA	NA	NA	NA	NA	NA	NA	NA	NA	NA	0.006858616441288	0.0278225731413912	NA	NA	NA	NA	NA	NA	NA	NA	NA	NA	0.0848595608597203	0.136368444536761	NA	NA	NA	NA	NA	NA	NA	NA	NA	NA	0.0255640698555784	0.0553814267675163
ENSG00000018510	0.637583698775169	0.846631858508343	0.00875794283652117	0.0399141992759014	0.00685861644128802	0.0323408901203183	NA	NA	0.771064848057688	0.87329702711918	0.237555525822141	0.389082771661169	0.0622234718278967	0.155934625480418	0.221100295554626	0.308428791850723	0.309820958258842	0.393285089366367	NA	NA	0.0543014629686036	0.112430926408055	0.396441598756795	0.488607069006688	0.234322119813327	0.401087801087801	0.0479203004832461	0.100337788610563	0.191258409922347	0.270480412612392	NA	NA	0.0612642764074989	0.13868804666168	0.365008837588375	0.466641415328037
ENSG00000018625	NA	NA	NA	NA	NA	NA	0.601007878128723	0.784966303959771	NA	NA	NA	NA	NA	NA	NA	NA	NA	NA	0.00200974102058751	0.0129179492927952	NA	NA	NA	NA	NA	NA	NA	NA	NA	NA	0.0159180331276574	0.0749075533453076	NA	NA	NA	NA
ENSG00000018699	0.462105697435731	0.748662121718616	0.235443581560496	0.401006278944423	0.723310137165713	0.818139864551057	NA	NA	0.937105245114976	0.969489779996879	0.00311399474542983	0.0170835700247465	0.14581867644694	0.278643027394129	0.615944330567939	0.700914359794552	0.668540100566586	0.743486495719993	NA	NA	0.028837077108826	0.0708348542288819	0.0415791865941472	0.0772394241440533	0.303610057073048	0.472321848992369	0.857956712937207	0.902892069171139	0.934010611250198	0.95618654865501	NA	NA	0.0500940526073171	0.119761232722952	0.187567522125639	0.273099287438294
ENSG00000018869	0.481038804597678	0.755252084576457	0.0368391977002925	0.107242086873083	0.0462852710613756	0.119680213965928	NA	NA	0.0327860647122612	0.127540989792645	0.00124699793146673	0.00713313976471871	NA	NA	0.155179913564401	0.232584955643498	0.247274890831466	0.323991987911586	NA	NA	0.165867951556802	0.268217889082271	0.00957534841900136	0.0231016578097456	0.693306749148723	0.809490000684211	0.184354488492559	0.285030671163103	0.396386406569996	0.484209916576014	NA	NA	0.0439549385966036	0.107628640587179	0.0965644471897134	0.161733344602499
ENSG00000019102	NA	NA	NA	NA	0.446415315747928	0.596614349110458	NA	NA	0.339832407390813	0.546693276180251	0.566924244209373	0.700636819617204	NA	NA	NA	NA	NA	NA	NA	NA	NA	NA	NA	NA	NA	NA	NA	NA	NA	NA	NA	NA	0.000437551635373736	0.00295317427670369	NA	NA
ENSG00000019144	NA	NA	0.157681980908531	0.300052481177648	NA	NA	0.0752833042475538	0.255129087541611	0.83668905402508	0.912614534312648	0.000121226358035337	0.00278867603970485	0.939485930154276	0.967499534643967	0.26060934580749	0.351357792769388	NA	NA	0.000237623766663451	0.00466865279699504	0.000121226358035337	0.0578447193831809	0.00847511198652765	0.0210138754996523	NA	NA	0.37006918991373	0.485815633001301	NA	NA	0.0570005495081274	0.164427416555076	0.000121226358035337	0.00345489635812216	0.237555525822142	0.334559877169731
ENSG00000019169	NA	NA	NA	NA	NA	NA	0.0179256542937983	0.115615935547207	NA	NA	NA	NA	NA	NA	NA	NA	NA	NA	0.214230168328156	0.355019934717174	NA	NA	NA	NA	NA	NA	NA	NA	NA	NA	0.408408252903619	0.5904108014273	NA	NA	NA	NA
ENSG00000019186	NA	NA	NA	NA	NA	NA	0.266648396266186	0.504056030720374	NA	NA	NA	NA	NA	NA	NA	NA	NA	NA	0.536588260807369	0.668900656584726	NA	NA	NA	NA	NA	NA	NA	NA	NA	NA	0.0896896948554271	0.220795436534921	NA	NA	NA	NA
ENSG00000019505	NA	NA	NA	NA	NA	NA	0.684551431631626	0.844731628136363	NA	NA	NA	NA	NA	NA	NA	NA	NA	NA	0.35608624817257	0.503454900924536	NA	NA	NA	NA	NA	NA	NA	NA	NA	NA	0.183032971076742	0.347618573527504	NA	NA	NA	NA
ENSG00000019549	0.245008738077338	0.567459368913914	0.794302146611763	0.877994869641347	NA	NA	0.6818615022017	0.841634837825314	NA	NA	NA	NA	NA	NA	0.111190147756885	0.177932389988728	NA	NA	0.795461368158072	0.87116240530303	NA	NA	NA	NA	0.0874371752638405	0.200953244077183	0.00426115299991935	0.0147584973166369	NA	NA	0.387103341911499	0.566891743522178	NA	NA	NA	NA
ENSG00000019582	0.028837077108826	0.236917545114266	0.626476981186465	0.764916962311306	0.441127701351297	0.589507859892058	NA	NA	0.697604564980415	0.830577055422211	0.0691790435020646	0.158896020340329	0.00516656517452524	0.0297491652136255	0.536588260807369	0.630226283898013	0.232911837839372	0.313247041675559	NA	NA	0.0280173927583612	0.0689654305152098	0.0359744326826914	0.0683671616470012	0.395400186463246	0.56535821580332	0.109245996757448	0.188479417154606	0.185877371602192	0.25921185617282	NA	NA	0.00685861644128802	0.0257231366401672	0.0213358257847089	0.0475363661839072
ENSG00000019991	NA	NA	0.0233889245204171	0.0779821482073359	0.000237623766663451	0.00199756919940406	NA	NA	NA	NA	0.000121226358035337	0.0040416398269281	0.137844491049276	0.270881117028084	0.0233889245204171	0.052207481758933	0.00147746845629711	0.0040724363844141	NA	NA	NA	NA	0.00847511198652767	0.021719520262856	0.230657653480881	0.397232630582782	0.798656921979883	0.861141465978726	0.524479786771468	0.612210761063008	NA	NA	0.783546990606768	0.853017082456779	0.392612408213853	0.494572348745292
ENSG00000019995	0.193049053596276	0.514019600471213	NA	NA	NA	NA	NA	NA	NA	NA	0.115756996381434	0.23177805100882	0.437114830770137	0.590858659711804	NA	NA	0.294190825625988	0.372846122141552	NA	NA	NA	NA	0.00200974102058751	0.00572600242177773	0.0327860647122612	0.102610918970928	NA	NA	NA	NA	NA	NA	NA	NA	0.073000259258427	0.12717395326091
ENSG00000020129	0.2010654640015	0.520135787007424	0.722555358654175	0.830926489292483	0.574247802702515	0.705042257032607	NA	NA	0.794302146611762	0.882951956805218	0.858743615189543	0.918018281892627	0.752827481294172	0.841173575147494	0.499852185840493	0.596942802994463	0.145494519691816	0.209159626500667	NA	NA	0.924848627781156	0.948653397884167	0.0255640698555783	0.0511798174372072	0.384176120628188	0.551945576406008	0.711108572665846	0.787734197916966	0.302560811401996	0.387160099444169	NA	NA	0.932604836456469	0.954912893148187	0.00516656517452525	0.0163190065004366
ENSG00000020256	NA	NA	NA	NA	NA	NA	NA	NA	NA	NA	0.421879909283523	0.575032358758403	NA	NA	NA	NA	NA	NA	NA	NA	NA	NA	0.0713567054891604	0.117609788943801	NA	NA	NA	NA	NA	NA	NA	NA	NA	NA	0.020990557371815	0.04764212910713
ENSG00000020426	0.925643627068738	0.976274238087296	0.0388892957783786	0.112151870319587	0.857956712937207	0.906416516623491	0.431853483213371	0.654292083778183	0.240832965180322	0.443848569135716	0.165867951556802	0.302080792643707	0.796338679221048	0.874010156160513	0.60357523816749	0.686902227598143	0.0689506294717438	0.118586574417725	0.203764075556702	0.346050136503309	0.00713282903534815	0.024798609085709	0.170427337667438	0.24368481546124	0.442474102253364	0.6071452570383	0.137844491049276	0.230569320091023	0.00256363947611433	0.00953110283697307	0.448446726432403	0.62723638433499	0.00777769420191561	0.0322323224118367	0.00659285634720481	0.0179813237974589
ENSG00000020577	0.0118413733741279	0.169944031662782	0.000437551635373739	0.0057913633278301	0.00235745352557165	0.0143538370392466	NA	NA	0.00516656517452524	0.0426040947780078	0.000437551635373737	0.0026944265512854	0.019562711576843	0.0692246699072638	0.00472428889569294	0.0146996166782681	0.0062049054330093	0.0158362014161387	0.00124699793146673	0.00917607584274251	0.0156812564769522	0.0435270352580165	0.000775341433574616	0.00283795062009548	0.451862981007982	0.620640935712198	0.481038804597678	0.589570806551939	NA	NA	0.0830266034881854	0.20968296280941	NA	NA	0.34285192824747	0.441600229970401
ENSG00000020633	0.986114070859805	0.995165854400663	0.321646395547627	0.493921222986318	0.844334120835715	0.899216910756471	NA	NA	0.759438916358251	0.869143805046988	0.0273154907149814	0.0806330877680313	0.00212380316600276	0.0164901042949823	0.000121226358035337	0.00447820650866336	0.000828562226773344	0.00259425117469282	NA	NA	0.000121226358035338	0.00285381917260475	0.00200974102058751	0.00580686267617814	0.0124582938191066	0.0515807604524228	0.00355130595275893	0.0130740140464614	0.0638243874513726	0.1086103170294	NA	NA	0.000437551635373737	0.00243228888194823	0.00205588722599397	0.007001332001332
ENSG00000020922	0.0736024969774993	0.349199635053294	0.781239482748224	0.872526776412257	0.0691790435020646	0.159749797460097	NA	NA	0.0441044022943066	0.152633550610624	0.393879191634273	0.549008482341816	0.0801146514072216	0.18496807658098	0.00847511198652765	0.0230668719659545	0.0492435458008164	0.0856867902739462	NA	NA	0.00235745352557164	0.0107879181296903	0.0798827613180492	0.130720241097717	0.853536724685571	0.913608790857803	0.0207668508813684	0.0525434243176179	0.592387156448542	0.672431776977232	NA	NA	0.053338981962038	0.124536961746264	0.028837077108826	0.0615491753216304
ENSG00000021300	0.331815960693744	0.64651576553417	NA	NA	NA	NA	0.759438916358251	0.883514633514634	NA	NA	0.186598589239891	0.325762684446365	NA	NA	NA	NA	NA	NA	NA	NA	NA	NA	0.601714878830689	0.677630263782899	NA	NA	NA	NA	NA	NA	NA	NA	NA	NA	0.33234154172187	0.431583772577949
ENSG00000021355	0.815344348488746	0.934758197873161	0.000121226358035337	0.00471407806500155	0.000121226358035337	0.00285086798998419	NA	NA	0.00875794283652115	0.0553019845116065	0.000121226358035338	0.00235567188058497	0.0482910337889548	0.130357602942459	0.00516656517452524	0.0172073321360643	0.0284459035466941	0.0558530256443239	NA	NA	0.882890677194719	0.922702317408579	0.0767753381354597	0.128634226884227	0.00969761056850185	0.042909085173004	0.00685861644128802	0.0199143428902729	0.00674657056992561	0.0193925066265492	NA	NA	0.000775341433574616	0.00480708200636387	0.0918385858951321	0.15455438073697
ENSG00000021461	0.0954534296350557	0.383246848766137	NA	NA	NA	NA	0.00919168783220568	0.0798281457104986	NA	NA	NA	NA	NA	NA	NA	NA	NA	NA	NA	NA	NA	NA	NA	NA	NA	NA	NA	NA	NA	NA	0.0662667882186772	0.181952872333634	NA	NA	NA	NA
ENSG00000021488	NA	NA	NA	NA	NA	NA	NA	NA	NA	NA	0.233896445281916	0.384322654090096	0.0851017476231819	0.189966341538777	NA	NA	NA	NA	NA	NA	NA	NA	0.339832407390813	0.428755128853264	0.00685861644128802	0.0357509728281041	NA	NA	0.00147746845629712	0.00539790076098038	NA	NA	NA	NA	0.362726947111657	0.466317824043058
ENSG00000021574	0.214495735351878	0.535001432002736	0.0563746594461857	0.143597265178082	0.0103471538205422	0.0402149155447308	NA	NA	0.230236186714462	0.432102468871271	0.0130299896285473	0.0479163374290493	0.266648396266186	0.422569285745251	0.154854682740811	0.231894327894328	0.0803334297111941	0.127421153740135	NA	NA	0.00459461829208669	0.0173805729602046	0.387103341911499	0.477915338667564	0.797113616912618	0.880036991993514	0.923948464465926	0.945768769204394	0.105716504178439	0.168074099647004	NA	NA	0.711108572665846	0.794942606915129	0.0759969938308302	0.134111096498668
ENSG00000021645	NA	NA	NA	NA	NA	NA	0.467577348137399	0.687621902765224	NA	NA	0.524403756599647	0.664567029820028	NA	NA	NA	NA	NA	NA	0.795461368158071	0.872525726751079	NA	NA	0.116023383554901	0.178746305551519	NA	NA	NA	NA	NA	NA	0.579527718873083	0.730054440838755	NA	NA	0.000237623766663452	0.0015899212979505
ENSG00000021762	NA	NA	NA	NA	NA	NA	0.230657653480881	0.468934816986765	NA	NA	NA	NA	NA	NA	NA	NA	NA	NA	0.26804719999668	0.420405511163213	NA	NA	NA	NA	NA	NA	NA	NA	NA	NA	0.511916305314463	0.67605167311697	NA	NA	NA	NA
ENSG00000021776	0.0233889245204172	0.216991065771554	0.0462852710613756	0.127202487267422	0.0308849626841174	0.0907636478317107	NA	NA	0.0189551703895	0.0909052661103709	0.205181174500202	0.350296939445848	0.000237623766663451	0.00318912394384093	0.000759485002636161	0.00317197908209144	0.519285298553823	0.600759346333983	NA	NA	0.500828522734076	0.613706742714473	0.0182875446921441	0.0395152570737319	0.038106631911445	0.114052799448945	0.00212380316600276	0.00836521178043047	0.231491965288743	0.316703603247139	NA	NA	0.0920648636644532	0.184954893388628	0.500828522734075	0.598899519203124
ENSG00000021826	0.264976957765549	0.58869472260401	0.0736024969774993	0.17633941986616	0.148190375485795	0.27489681465785	NA	NA	0.728794002354762	0.846211022018582	0.157681980908531	0.287530324704421	0.646666580411561	0.764922832991667	0.0570005495081274	0.103373665979717	0.129003978403246	0.193595178906544	NA	NA	0.490820457676249	0.601546631816349	0.000237623766663452	0.00189214414764251	0.0568196768753051	0.148678971742589	0.822473655003417	0.880244365670874	0.721791945867231	0.78851030168984	NA	NA	0.901732727396508	0.935099170492429	0.000437551635373737	0.00136278968395757
ENSG00000021852	NA	NA	NA	NA	NA	NA	NA	NA	NA	NA	NA	NA	NA	NA	NA	NA	NA	NA	0.723310137165713	0.819612034931184	NA	NA	NA	NA	NA	NA	NA	NA	NA	NA	NA	NA	NA	NA	NA	NA
ENSG00000022267	NA	NA	0.214495735351878	0.372725864731347	NA	NA	NA	NA	NA	NA	0.118356665365944	0.236790992690765	NA	NA	0.100414465985749	0.164907900458359	NA	NA	0.212063460750595	0.351770717003692	NA	NA	0.000121226358035337	0.00276196177835522	NA	NA	0.582925372793027	0.682863041982106	NA	NA	0.0484326048590266	0.152398285619196	NA	NA	NA	NA
ENSG00000022277	0.0907903514182606	0.372483357098742	0.0500940526073171	0.134451898384102	0.193049053596276	0.337868205524818	NA	NA	0.254326455575806	0.452339225255522	0.000437551635373737	0.0026944265512854	0.800160726304234	0.875168999623881	0.639486134079104	0.718036476963452	0.0210517364919359	0.0441748097377236	NA	NA	0.797113616912618	0.85871418903677	0.0386504656099666	0.0731921816581628	0.048991954490611	0.13769773900467	0.0444752723894931	0.094003951666017	0.263428169196932	0.349393926983311	NA	NA	0.155179913564401	0.267440254632208	0.0368391977002925	0.0746404191691299
ENSG00000022355	NA	NA	NA	NA	NA	NA	NA	NA	NA	NA	NA	NA	NA	NA	NA	NA	NA	NA	NA	NA	NA	NA	NA	NA	NA	NA	NA	NA	NA	NA	NA	NA	NA	NA	NA	NA
ENSG00000022556	NA	NA	NA	NA	NA	NA	NA	NA	NA	NA	0.00355130595275894	0.0203585319465148	NA	NA	NA	NA	NA	NA	NA	NA	NA	NA	0.230236186714462	0.31353321573809	NA	NA	NA	NA	NA	NA	NA	NA	NA	NA	0.271560376586006	0.371499249050269
ENSG00000022840	0.162226637521785	0.475493103502717	0.677009044775593	0.797103028416679	0.158978405500714	0.289173789173789	NA	NA	0.588760442018374	0.747103049472361	0.000237623766663452	0.0032922183529471	0.00847511198652765	0.0382568236969296	0.0368391977002926	0.0750944096272816	0.309820958258841	0.393475450009816	NA	NA	0.0350041727766526	0.0800428329840095	0.000437551635373737	0.00152126111494057	NA	NA	0.0548392700135182	0.110898834342365	0.000828562226773352	0.00340622041026899	NA	NA	0.000121226358035337	0.00243782519958544	0.116325551676737	0.18989865362065
ENSG00000023041	0.0848595608597203	0.367066848274686	0.000237623766663451	0.00215257299594649	0.0242442113764731	0.075490801333498	NA	NA	0.64861541494458	0.791643381876723	0.775582613733698	0.861083141066127	0.689019365424512	0.797841673707417	0.0161391535787316	0.0387041772431187	0.000216384040000187	0.00223168961296505	NA	NA	0.00134948304971266	0.00862281531177852	0.205181174500202	0.285939954573928	0.028837077108826	0.0942399259108062	0.418930755287356	0.536209446229852	0.00155298007177876	0.00572337715194858	NA	NA	0.000775341433574616	0.00480708200636387	0.145119615787012	0.223200101028155
ENSG00000023171	NA	NA	NA	NA	NA	NA	NA	NA	NA	NA	0.000121226358035337	0.0040416398269281	NA	NA	NA	NA	NA	NA	NA	NA	NA	NA	0.298754855497759	0.38702361024059	NA	NA	NA	NA	NA	NA	NA	NA	NA	NA	0.000121226358035337	0.0151966896152943
ENSG00000023191	0.711108572665846	0.882046729678138	0.075799849447964	0.18105831797952	0.860338633460785	0.908528201738136	NA	NA	0.382170103287806	0.584520634771891	0.694051726327164	0.801222611513994	NA	NA	0.516474493643573	0.614238941808546	0.00409494245704607	0.0124987337525927	NA	NA	0.729550736695656	0.802571530886779	0.32609977317556	0.414755094814471	NA	NA	0.418930755287356	0.536209446229852	0.000828562226773354	0.00338793197853601	NA	NA	0.481038804597678	0.601021233644305	0.779212481012075	0.832987540551567
ENSG00000023228	0.446205424102831	0.737933109087429	0.57083211905207	0.716961336856281	0.0303430167560491	0.0913100053807352	NA	NA	0.00127831537744683	0.0140702754036087	0.00685861644128802	0.0275568615679521	0.0502395365128524	0.13375053596179	0.155179913564401	0.232584955643498	0.00283389736518884	0.00989574476663973	NA	NA	0.000437551635373737	0.00231556998300647	0.924848627781156	0.945511292427592	0.0599992785198869	0.154207565866084	0.494591322082002	0.603623348713735	0.0369905271093098	0.069703327217877	NA	NA	0.232462833774108	0.362436318701379	0.006858616441288	0.0177008845180403
ENSG00000023287	NA	NA	NA	NA	NA	NA	NA	NA	NA	NA	0.0308849626841173	0.0910598950033155	0.000237623766663451	0.00318912394384093	NA	NA	NA	NA	NA	NA	NA	NA	0.601714878830689	0.677511807308154	0.000121226358035337	0.00297689790647537	NA	NA	NA	NA	NA	NA	NA	NA	0.0124582938191066	0.0315487324366348
ENSG00000023318	0.85588847160382	0.949156132514231	0.555585252138153	0.706302880893045	0.543175728485808	0.67518822743806	NA	NA	0.382198574139982	0.585547501668677	0.00685861644128802	0.0275568615679521	0.485945937032119	0.635001155593838	0.000437551635373739	0.00373026081271324	0.0968805636415794	0.148271872012879	NA	NA	0.870095093495759	0.910850651695722	0.00969761056850185	0.0236672397012943	0.343387409338446	0.51274961311567	0.000237623766663452	0.00189180737961226	0.077133299789834	0.125229300198924	NA	NA	0.436504659940133	0.564099151300969	0.000237623766663452	0.0015899212979505
ENSG00000023330	0.028837077108826	0.236346209152717	0.103218048516339	0.223203770530726	0.00134948304971266	0.0117827306102391	NA	NA	0.486589465963084	0.677142900852112	0.0247366913883391	0.0752258814460858	0.000121226358035337	0.0724386724386724	0.000437551635373737	0.00205762491476777	0.00443046298675161	0.012959832751258	NA	NA	0.267584516528773	0.383481420947969	0.0851017476231818	0.136233559824064	0.00969761056850183	0.0430547641658753	0.240832965180322	0.35270774139347	0.632745173793796	0.7062554920852	NA	NA	0.0288370771088261	0.0800992548101261	0.963878510406518	0.976889888885405
ENSG00000023445	0.671217500684473	0.866186488250682	0.288471228749075	0.454242028497525	0.159309435550624	0.291450759129505	NA	NA	0.00969761056850186	0.0605385865228385	0.000237623766663452	0.0032922183529471	0.0180237436220661	0.0663406179760067	0.830704688513696	0.874818016526559	0.357712667756486	0.440580226567488	NA	NA	0.771064848057689	0.836548629066324	0.0925165287999871	0.148723494681251	0.00355130595275894	0.0236628270214836	0.214632774192421	0.322666666666667	0.729864505307266	0.792014683827491	NA	NA	0.0161391535787316	0.0512021701495386	0.00134948304971266	0.00640993883500695
ENSG00000023572	0.0220013250335138	0.209949605348793	0.173456917258452	0.32381867301835	0.00659285634720481	0.0295120273556931	NA	NA	0.190777309553975	0.384766945436401	0.123356859582608	0.240791838260193	0.000759485002636159	0.00648013683157453	0.678115305236708	0.751733411870532	0.000441339317378965	0.0026831243796986	NA	NA	0.00200974102058751	0.00965847608049443	0.171167351316666	0.244743583741597	0.000237623766663451	0.00209474481030477	0.0743046214532733	0.141248571220117	0.313788953434361	0.407472354430529	NA	NA	0.313347610440992	0.447246382426438	0.00205588722599396	0.00705895613303021
ENSG00000023608	0.116023383554901	0.414814542612756	0.321620558290242	0.493145927748932	0.874842939639819	0.920084386763572	NA	NA	0.98706677937067	0.991253197838781	0.221715317572556	0.367997295386156	0.165867951556802	0.308104457836475	0.373235969417799	0.469917150387739	0.0281421595611494	0.0553593439333032	NA	NA	0.833346056769408	0.882031931686044	0.169650916145773	0.243004905683536	0.54701204536606	0.697016249527579	0.0713567054891605	0.135530201835762	0.00674657056992561	0.0193925066265492	NA	NA	0.939485930154276	0.961154965145483	0.00320892519429612	0.0100649253508063
ENSG00000023697	0.0927439950405785	0.380927322586555	0.696489708379361	0.813427584159291	0.0166756193953784	0.058864601620993	NA	NA	0.8106247857456	0.899284591983419	0.000775341433574617	0.00743501245068643	0.313856054270645	0.473179846653726	0.137205138157639	0.210887013166215	0.927810251875355	0.945599293542912	NA	NA	0.49082045767625	0.601469747021894	0.00235745352557164	0.00769244681509677	0.809846850645083	0.887898527898528	0.230236186714462	0.339637773173829	0.00620490543300927	0.016640969170868	NA	NA	0.398260704974512	0.529409429124676	0.000121226358035337	0.00165852196309049
ENSG00000023734	0.165867951556802	0.483119732927178	0.601714878830689	0.738779210435811	0.535914841472546	0.6696370361385	NA	NA	0.895473585478117	0.944526300123315	0.66041178201298	0.773538442477836	0.6818615022017	0.793432454554449	0.00685861644128802	0.0209699710531657	0.902967725680453	0.924484104852203	NA	NA	0.643059095131782	0.738406391708054	0.928134678054591	0.947127516671222	0.622444495745819	0.758844174693231	0.000121226358035337	0.00146577831617202	0.702777707734462	0.764277225743906	NA	NA	0.158978405500714	0.271861405239198	0.488283314076244	0.583147732980509
ENSG00000023892	0.985316070636857	0.995350119747507	0.234322119813327	0.398699062327381	0.0457900280689947	0.120143351602491	NA	NA	0.0757998494479638	0.217004247518344	0.0834865536926035	0.182408992682508	0.000775341433574616	0.00653862936261389	0.00526518735087119	0.0171046784022176	0.641241119635049	0.708493914451451	NA	NA	0.0497687378608888	0.107102335415588	0.675434011619455	0.747091917898576	0.00957534841900136	0.0419572707413899	0.028837077108826	0.0677176938943299	0.0130647747809494	0.0288811855628366	NA	NA	0.90094004303946	0.935137654125504	0.0119858635694054	0.0309551739980869
ENSG00000023902	0.563052317464353	0.806665098256274	0.437114830770137	0.602603295577053	0.386531032177557	0.539947787427626	NA	NA	0.888898207359757	0.941356243756244	0.00685861644128802	0.0311514684790811	0.892208710757806	0.937123184815864	0.250469085502768	0.339367654481826	0.959756108122199	0.970822087611385	NA	NA	0.512903572660853	0.624451240135039	0.190219137290117	0.266460232532438	0.723310137165713	0.829012638037359	0.514311663724938	0.625039357805315	0.38357875146201	0.472523444545605	NA	NA	0.934696704082419	0.957479780565857	0.437114830770137	0.536448212959202
ENSG00000023909	0.788770225205595	0.919270632572667	0.00685861644128802	0.0301310716028999	0.000237623766663451	0.00199756919940406	NA	NA	0.00614686004086387	0.0449273645313249	0.00134948304971266	0.0109740611764903	NA	NA	0.0353375225501648	0.0717643584403753	0.000441339317378964	0.00249583496927958	NA	NA	0.0159180331276574	0.0450362458054766	0.000237623766663451	0.00111946623574531	0.775923128123845	0.864992951707273	0.66041178201298	0.7502435385493	0.115088698803045	0.178165364047717	NA	NA	0.0207668508813684	0.0632846800545168	0.088622162785788	0.148076299814268
ENSG00000024048	0.0752833042475538	0.347669326349529	0.106499708913729	0.225869649028329	0.607841726406021	0.729994985314134	NA	NA	0.164130473913706	0.348736564192062	0.512243850969905	0.654558730088974	0.0918385858951321	0.203238174945821	0.00320892519429612	0.0109838975713339	0.027511073408657	0.0533402449296961	NA	NA	0.646983033157674	0.739934658909383	0.0327860647122612	0.0640944656578704	0.307394793347314	0.478875196668015	0.15485468274081	0.248859359078337	0.00393026048036049	0.0109182667705253	NA	NA	0.213173986788354	0.337172292727848	0.183032971076742	0.267939851341563
ENSG00000024526	0.164130473913706	0.476904899304899	0.0606041903784805	0.154040178508035	0.0182875446921441	0.0614189022281508	NA	NA	0.761452364004493	0.870119910684048	0.738099348084422	0.83750918596333	0.416385015276621	0.573140130196518	0.0032762525915965	0.0125546654282286	0.000843050628382687	0.0036678199150324	NA	NA	0.000759485002636159	0.00407577968553578	0.237555525822141	0.325291428126453	0.342246130995842	0.512422874294817	0.184354488492559	0.285030671163103	0.00409494245704606	0.0123062375622103	NA	NA	0.00134948304971266	0.0102817715617716	0.221715317572557	0.313385433759983
ENSG00000024862	0.753591312786506	0.904484991190811	0.641495266805645	0.772213806005678	0.391444223379217	0.546164334594087	NA	NA	0.0145448944751577	0.0809750232278516	0.00235745352557165	0.0136224131494135	0.0604370610338988	0.151415622946274	0.0691790435020645	0.121373310737973	0.0742242200054432	0.121067707020782	NA	NA	0.303045456237121	0.417960214960503	0.198085454556398	0.276249877675672	0.395861885920237	0.567521416901779	0.15646248161337	0.25253525943274	0.0186428471548976	0.0393494521154096	NA	NA	0.000775341433574616	0.00480708200636387	0.453809473513455	0.557094650980902
ENSG00000025039	0.78025302086998	0.916761445550119	0.731541378399572	0.838088662038242	0.594247966047919	0.717734092036859	0.444705910717433	0.668982347855587	0.939485930154276	0.969429882554251	0.365008837588374	0.521737104217895	0.0717394708078498	0.170555134527588	0.356905168191158	0.458648071177649	0.15007608088054	0.212400677298078	0.00426115299991935	0.0247787532555745	0.868021951674894	0.909334817641909	0.185082098901711	0.260643734914466	0.447800806128982	0.617028924060887	0.629086263529846	0.726200627701782	0.348496434816923	0.434830306220336	0.0161391535787315	0.0745436300092171	0.905947545942161	0.937247996590418	0.0570005495081272	0.103864577807832
ENSG00000025156	0.1765060691861	0.494609830928239	0.327468858918542	0.497519935085013	0.0161391535787316	0.0562396200429376	NA	NA	0.162562186406022	0.346354349299857	0.135251297260775	0.258241347731188	0.0288370771088261	0.0912327541587917	0.000437551635373737	0.00205762491476777	0.000216384040000187	0.00223168961296505	NA	NA	0.000237623766663451	0.00190616312289316	0.304578281787602	0.393625171402949	0.191502021423745	0.347432897715384	0.00957534841900138	0.0281727902915704	0.00245048222911237	0.007386218415025	NA	NA	0.000237623766663451	0.0016699862853709	0.794302146611762	0.842819099792394
ENSG00000025293	0.648253943329003	0.852223528009907	0.00235745352557164	0.0155997971098125	0.193049053596276	0.337190174238646	NA	NA	0.319831430276031	0.529614067654179	0.000121226358035337	0.00278867603970485	0.0570005495081274	0.143228152643549	0.00134948304971266	0.00714096471263419	0.191258409922347	0.266466316053093	NA	NA	0.134602053100932	0.226394525295624	0.000121226358035337	0.00276196177835522	0.356905168191158	0.532380113971991	0.104613684819692	0.183909709813856	0.801734242110113	0.856750364578326	NA	NA	0.682602357508375	0.776850144979475	0.056819676875305	0.103879615389678
ENSG00000025434	0.00659285634720481	0.134479579377539	0.611440251024344	0.750321817610335	0.0032762525915965	0.0202092319896871	NA	NA	0.0124582938191066	0.0696773736649449	0.0103471538205422	0.0393436932004806	0.00134948304971266	0.0131068357239601	0.0662667882186772	0.117791918443991	0.000441339317378965	0.00223776223776224	NA	NA	0.00875794283652115	0.0282282230589923	0.000237623766663451	0.00111946623574531	0.214495735351879	0.374644662133341	0.576072894044906	0.679073679743564	0.00443046298675161	0.0135667246883752	NA	NA	0.306075284706384	0.44131907117273	0.163625188493577	0.246688080659373
ENSG00000025708	0.132645505417749	0.436441089653892	0.117378460084429	0.245022469170964	0.456257449846848	0.607473781418866	NA	NA	0.0622234718278968	0.194424681847362	0.000437551635373739	0.00506022360409417	0.0451118753064935	0.122403629827935	0.0580664458267557	0.106865967242123	0.000441339317378964	0.00249583496927958	NA	NA	0.000237623766663452	0.00316957366483183	0.00235745352557164	0.00769244681509677	0.860338633460786	0.919020553267129	0.00745251280412523	0.0235637779941577	0.000216384040000188	0.00119000911080119	NA	NA	0.0020097410205875	0.00976117553332743	0.000121226358035337	0.00165852196309049
ENSG00000025770	0.775415221045682	0.914484509994857	0.296934515357838	0.464869782803667	0.137844491049276	0.263948044364077	NA	NA	0.0217200789591479	0.0996139109932214	0.0741106679476929	0.167629399714961	0.488283314076244	0.635279650311344	0.0606041903784805	0.111176894897825	0.00283389736518883	0.00993559674657082	NA	NA	0.221100295554626	0.330520675174372	0.492239553287351	0.579937864048478	0.582057277951217	0.724784406265888	0.0479203004832462	0.100199748660626	0.398218671515747	0.487271619554005	NA	NA	0.418037524631738	0.547190531117052	0.131499462614159	0.206110551957397
ENSG00000025772	0.441741158706945	0.733192262358411	0.258693351927492	0.423751666935118	0.794686811562757	0.863724076337391	NA	NA	0.038418916131254	0.141221678840225	0.664559348710847	0.779344235922237	0.0119858635694054	0.0500438391044812	0.00200974102058751	0.00692153003365818	0.000216384040000187	0	NA	NA	0.000759485002636161	0.00377880076372539	0.000437551635373739	0.00283357536335812	0.00685861644128802	0.0316428345009495	0.000237623766663452	0.00189180737961226	0.000216384040000187	0.00165454560734797	NA	NA	0.00134948304971266	0.010093362135247	0.000121226358035337	0.00165852196309049
ENSG00000025796	NA	NA	0.83668905402508	0.909639892542477	0.0353375225501647	0.0982599167214552	NA	NA	0.0206826341325157	0.0958482696683943	0.536588260807369	0.674766340260251	NA	NA	0.665293662584	0.740845217774352	0.154321711273869	0.218044475982283	NA	NA	0.857956712937207	0.902049961657805	0.0368391977002925	0.0702418438428691	NA	NA	0.222513705735921	0.331131233016141	0.956999142206674	0.971148029909952	NA	NA	0.34285192824747	0.473171501017551	0.339832407390813	0.438774310447019
ENSG00000025800	NA	NA	0.102940194156661	0.221525359229661	0.00459461829208668	0.0219657041851241	NA	NA	0.522411587498696	0.703794054551027	0.006858616441288	0.0278225731413912	NA	NA	0.691862976098013	0.763324109714054	0.0493497565035827	0.0880495707980611	NA	NA	0.00134948304971266	0.00899230316270675	0.019562711576843	0.0416856911702272	NA	NA	0.0124582938191066	0.0346313786891594	0.470150822458056	0.559469732280132	NA	NA	0.0807294497598772	0.166170557958951	0.102940194156661	0.168843292946125
ENSG00000026025	0.520663230731055	0.782356366952862	0.245008738077338	0.407963684720442	0.60357523816749	0.724532124963159	NA	NA	0.830704688513696	0.907489565983587	0.321620558290242	0.478914888530273	0.00426115299991935	0.0244371425094317	0.682602357508375	0.757407552799528	0.58107294900042	0.657228744106572	NA	NA	0.14724886383666	0.242823296641851	0.1765060691861	0.252941771411428	0.00426115299991935	0.0245481708896343	0.957782352668237	0.972779561872627	0.529275880567531	0.617818287746252	0.534721537001827	0.691755892909462	0.0142281703211472	0.0468916307165015	0.299314717405591	0.397156192014367
ENSG00000026036	0.516474493643573	0.781781108776624	0.000775341433574616	0.00613542440465517	0.000121226358035337	0.0341545165074577	NA	NA	0.00124699793146673	0.0133017309487898	0.115756996381434	0.23177805100882	0.682602357508375	0.793025039654953	0.00875794283652113	0.0244057177390511	0.0689506294717436	0.115831411831412	NA	NA	0.00526518735087119	0.0200528360528361	0.000121226358035337	0.00276196177835522	0.604985490432268	0.745253601110601	0.695535637886475	0.778141217852612	0.00147746845629712	0.00548914641441332	NA	NA	0.393879191634273	0.525082359661799	0.000437551635373737	0.00136278968395757
ENSG00000026103	NA	NA	NA	NA	NA	NA	NA	NA	NA	NA	0.993897347889423	0.994068024833711	NA	NA	NA	NA	NA	NA	NA	NA	NA	NA	0.0207668508813684	0.0445601138296352	NA	NA	NA	NA	NA	NA	NA	NA	NA	NA	0.00327625259159649	0.0109187632975055
ENSG00000026297	0.0974883070461621	0.387591964884541	0.00472428889569295	0.025685247334296	0.000121226358035338	0.00254660868695956	NA	NA	0.00614686004086387	0.0449273645313249	0.000437551635373737	0.0026944265512854	0.0142281703211472	0.0559365560227382	0.839265634751927	0.88245185312346	0.234822657061807	0.315836169886132	NA	NA	0.160912472994953	0.260006259136839	0.341446360045035	0.430628880148582	0.752827481294173	0.85093115522032	0.000437551635373737	0.0016006349626298	0.000216384040000187	0	NA	NA	0.000121226358035337	0.00345489635812216	0.000121226358035337	0.00165852196309049
ENSG00000026508	0.614025159065491	0.834204841009904	0.00205588722599396	0.0138575613367857	0.0145448944751577	0.0526053231137977	NA	NA	0.00200974102058751	0.0215991069792239	0.0524830266086069	0.132118503418278	0.000121226358035337	0.00581169864837487	0.000121226358035337	0.00447820650866336	0.000216384040000187	0	NA	NA	0.00459461829208669	0.0173805729602046	0.00200974102058751	0.00580686267617814	0.000121226358035337	0.00297689790647537	0.695535637886475	0.778068310402237	0.573160888379597	0.653203769524244	NA	NA	0.385883512260866	0.513911874865129	0.898348500721113	0.928411827846763
ENSG00000026652	0.279752836363821	0.601200927828147	0.360831605920512	0.536359625001855	0.125482748142098	0.243102232179902	NA	NA	0.601007878128722	0.754563233376793	0.00124699793146673	0.00813177933177933	0.924848627781156	0.955927858646892	0.0972214578751142	0.160193171866324	0.785556130977679	0.839346662396486	NA	NA	0.513651104744683	0.627109401337115	0.321646395547627	0.413486368302064	0.235443581560496	0.403497759078368	0.00860998357180438	0.0255064489620923	0.186132352241112	0.263914188891316	NA	NA	0.513651104744683	0.636110325127666	0.000437551635373737	0.00136278968395757
ENSG00000026751	0.0580664458267557	0.316539682451482	0.00134948304971266	0.0125012402563423	0.000437551635373737	0.00292507194270418	NA	NA	0.00685861644128802	0.0439696106362773	0.2181773648806	0.361655954108784	0.666170696582394	0.779841980237984	0.0020097410205875	0.00702021232525211	0.00529784042661928	0.0140221069253327	NA	NA	0.00127831537744683	0.00620190805757816	0.000237623766663451	0.00111946623574531	0.0318819211356282	0.100849468876225	0.109919470402814	0.189423495650815	0.0113084352957349	0.0278012867851777	NA	NA	0.637583698775169	0.737967729185923	0.0303430167560491	0.0656283755755164
ENSG00000026950	0.0736024969774994	0.347625026917431	0.000121226358035337	0.0034031154031154	0.159309435550624	0.291641187590224	NA	NA	NA	NA	0.0851017476231819	0.183831912054909	0.643059095131782	0.763032125685912	NA	NA	0.0151812963115275	0.0336766575128561	NA	NA	NA	NA	0.000121226358035337	0.00276196177835522	0.00320892519429612	0.0210046957873045	0.182297758935651	0.281756865264172	0.0396054372296928	0.0762176559678641	NA	NA	NA	NA	0.000121226358035337	0.00165852196309049
ENSG00000027001	0.75943891635825	0.910459818648404	0.939485930154275	0.965270872201565	0.61863981208957	0.739131752460814	NA	NA	0.901732727396508	0.946903857389474	0.0348785839678576	0.0965018971320169	0.569014054776208	0.70502739942313	0.0156812564769521	0.0379171926449863	0.000441339317378965	0.0026831243796986	NA	NA	0.000437551635373737	0.00231556998300647	0.369233609221882	0.459782984756417	0.681022898911117	0.801513429564432	0.0130299896285473	0.0361424352262049	0.0130647747809494	0.030035540299232	NA	NA	0.000759485002636161	0.00428979120567906	0.985489594733512	0.988545446742625
ENSG00000027644	0.384176120628188	0.684255828861304	0.000121226358035338	0.00289099609487959	NA	NA	0.529479082292749	0.737504613316888	NA	NA	NA	NA	0.2010654640015	0.347744107744108	0.000237623766663452	0.00283895955657822	NA	NA	0.637583698775169	0.752587225437426	NA	NA	0.000437551635373737	0.00152126111494057	0.204790058862275	0.364461150063038	0.0130299896285473	0.0361424352262049	NA	NA	0.898348500721113	0.945657483314792	NA	NA	0.276175566659667	0.373756907744823
ENSG00000027697	0.464697515564807	0.749364686776055	0.111190147756886	0.233393738374581	0.795461368158071	0.866361630321911	NA	NA	0.134602053100932	0.307115077169034	0.66041178201298	0.776225287952905	0.0247366913883391	0.0806169473323826	0.000121226358035337	0.00447820650866336	0.000441339317378964	0.00249583496927958	NA	NA	0.000237623766663451	0.00190616312289316	0.00127831537744683	0.0041610620463206	0.404844672563355	0.578746814203356	0.000437551635373737	0.0016006349626298	0.000216384040000187	0.00165454560734797	NA	NA	0.007353291437598	0.03035505195933	0.000121226358035337	0.00165852196309049
ENSG00000027869	0.18098597315748	0.494852881037092	0.773392083116081	0.866676361132213	0.695535637886475	0.798533368115117	NA	NA	0.626476981186465	0.779401386637347	0.92773406890103	0.957823596995269	0.431853483213371	0.583973685074199	0.000759485002636161	0.00317197908209144	0.000216384040000187	0.00223168961296505	NA	NA	0.000237623766663451	0.00190616312289316	0.00124699793146673	0.0038280476473606	0.0568196768753049	0.148301248070568	0.000759485002636161	0.0029246480149858	0.00147746845629711	0.00556004857596927	NA	NA	0.000775341433574616	0.00480708200636387	0.0479203004832462	0.0929210957442755
ENSG00000028116	0.316611240637077	0.636205913335958	NA	NA	0.711108572665846	0.808246727142433	NA	NA	0.734969899703096	0.850654036195655	0.490951693085893	0.63524453811879	0.818089959204211	0.890325745814768	NA	NA	0.00147746845629712	0.00521993874561676	NA	NA	0.000237623766663451	0.00190616312289316	0.00200974102058751	0.00572600242177773	0.532954626804027	0.685545676715401	0.0145448944751577	0.0411827270793448	0.00147746845629712	0.00539790076098038	NA	NA	0.0302435020594694	0.0819157504089011	0.000121226358035337	0.00165852196309049
ENSG00000028203	0.0925165287999869	0.380924514257848	0.00745251280412523	0.0353723145654412	0.313856054270645	0.470134951560843	NA	NA	0.211976546171634	0.409775507760539	0.564862255880403	0.698288290659483	0.00134948304971266	0.01332935045969	0.0030647162974835	0.00964992916633677	0.000216384040000188	0.00199727412842167	NA	NA	0.00355130595275893	0.014811753902663	0.000121226358035337	0.00276196177835522	0.378336029410752	0.549225802316476	0.0135342533841734	0.0371741997962966	0.0078606741013032	0.0212532724727847	NA	NA	0.000437551635373737	0.00243228888194823	0.000121226358035337	0.00165852196309049
ENSG00000028310	NA	NA	NA	NA	NA	NA	NA	NA	NA	NA	0.00355130595275893	0.0190680251286312	NA	NA	0.000759485002636161	0.00317197908209144	NA	NA	NA	NA	NA	NA	0.0583956515536158	0.101847659278755	NA	NA	0.000121226358035337	0.00217723796671165	NA	NA	NA	NA	NA	NA	0.000121226358035337	0.00165852196309049
ENSG00000028528	0.997103574231784	0.99784332758837	0.235443581560496	0.400888197001271	0.0327860647122612	0.094051231477267	NA	NA	0.896659112780643	0.943721575872925	0.00320892519429612	0.0169476264966981	0.359609958115275	0.520775320775321	0.449426873506034	0.549474585096347	0.00982074922507512	0.0225589871475158	NA	NA	0.00735329143759799	0.0256055327047939	0.136419653674847	0.202685210705376	0.542498643472943	0.692457854090275	0.736103465585378	0.810520570472653	0.572682676858317	0.651357244905632	NA	NA	0.00200974102058751	0.00954372360312954	0.088622162785788	0.148076299814268
ENSG00000028839	0.335800624890279	0.651989353340116	0.621055511988811	0.758830648138021	0.335189234217109	0.490735114747753	NA	NA	0.62432971323271	0.775592985270405	0.598232701339697	0.721998146253584	NA	NA	0.000121226358035337	0.00447820650866336	0.000216384040000188	0.00137177251439136	NA	NA	0.868021951674895	0.909919473774895	0.366937102164136	0.458316838974479	NA	NA	0.00860998357180438	0.0255064489620923	0.00155298007177876	0.00653827931096874	NA	NA	0.85588847160382	0.90185208383591	0.878450004538765	0.91391512218326
ENSG00000029153	0.00614686004086387	0.13396186115354	0.506486269178841	0.667910742448471	0.157681980908531	0.287982511053132	NA	NA	0.165867951556802	0.355090552716047	0.00200974102058751	0.0106903321627248	0.4027812437833	0.561444330828369	0.000237623766663452	0.00283895955657822	0.000441339317378965	0.00223776223776224	NA	NA	0.000121226358035337	0.0578447193831809	0.000121226358035338	0.0016199968123045	0.0390096788522083	0.115935728593956	0.000121226358035337	0.00146577831617202	0.000216384040000186	0	NA	NA	0.000775341433574616	0.00480708200636387	0.000121226358035337	0.00165852196309049
ENSG00000029363	0.0606041903784805	0.31980228891602	0.404844672563355	0.575484725800515	0.350162177871932	0.506901172306718	NA	NA	0.231768050687517	0.436835237057049	0.6974968732127	0.805923187903578	0.465918840395748	0.618005359719645	0.0899791768714129	0.149997194386075	0.871186820800123	0.907634392039678	NA	NA	0.303610057073048	0.418899122011514	0.0453848685535534	0.0821173105353196	0.477165434127594	0.638245844159823	0.637583698775169	0.729174051754697	0.583228401663044	0.663969781333533	NA	NA	0.0255640698555783	0.0731211296023646	0.058988640124586	0.107409992952162
ENSG00000029364	0.0431923462336981	0.278508478321388	0.00134948304971266	0.0125012402563423	0.00311399474542983	0.0178156055422443	NA	NA	0.254326455575806	0.454276783957312	0.751347011564324	0.843504209333528	0.61250580067916	0.739819838090892	0.722180540022571	0.788311398858047	0.0482193388126458	0.0839160839160839	NA	NA	0.327468858918541	0.443806224425831	0.00235745352557165	0.00761237040306808	0.0570005495081274	0.147967997317653	0.00685861644128802	0.0199143428902729	0.184149054202673	0.25802309662097	NA	NA	0.87484293963982	0.917130371742244	0.00320892519429612	0.0100649253508063
ENSG00000029559	NA	NA	NA	NA	NA	NA	NA	NA	NA	NA	NA	NA	NA	NA	NA	NA	NA	NA	NA	NA	NA	NA	NA	NA	NA	NA	NA	NA	NA	NA	NA	NA	NA	NA	NA	NA
ENSG00000029639	0.478718228463474	0.755809913617419	0.87691864339627	0.931506429405821	0.0759969938308303	0.173843107387662	NA	NA	0.212063460750595	0.409225789754728	0.0116678896707901	0.0438325987452625	0.0350041727766527	0.102720676332404	0.327468858918541	0.422664937777478	0.00256363947611433	0.00930674264007597	NA	NA	0.000437551635373737	0.00296347330830089	0.296934515357838	0.384718155041516	0.137844491049276	0.280269849368562	0.91797759361809	0.94180602006689	0.155786850271398	0.226557139000031	NA	NA	0.000121226358035337	0.00243782519958544	0.0807294497598772	0.13896583214765
ENSG00000029725	0.131499462614159	0.434271117907482	0.000121226358035337	0.0446658896658897	0.000237623766663451	0.00199756919940406	NA	NA	0.0124582938191066	0.0696773736649449	0.116325551676737	0.235188661883706	0.64857897140061	0.765678612240999	0.000437551635373739	0.00373026081271324	0.000843050628382686	0.00332050184001732	NA	NA	0.000121226358035337	0.00326239198256552	0.000437551635373737	0.00152126111494057	0.266648396266186	0.434859872171324	0.00355130595275892	0.0131736526946108	0.074224220005443	0.122684203465167	NA	NA	0.0652435171321479	0.142060026370045	0.000237623766663452	0.0015899212979505
ENSG00000029993	NA	NA	NA	NA	NA	NA	NA	NA	NA	NA	0.180985973157479	0.316321586909822	0.985489594733512	0.990043624019862	0.00124699793146673	0.0047927409976304	NA	NA	NA	NA	NA	NA	0.000121226358035337	0.00276196177835522	NA	NA	0.000121226358035337	0.00146577831617202	NA	NA	NA	NA	NA	NA	0.00023762376666345	0.000997137823180549
ENSG00000030066	0.0207668508813684	0.20756020641243	0.00235745352557164	0.0155997971098125	0.605694355619255	0.728610088136715	NA	NA	0.536588260807369	0.71222473077819	0.0119858635694054	0.0451644596184211	0.0801146514072215	0.18432502242026	0.00134948304971266	0.00739279342631298	0.00666981800625836	0.0177517636548474	NA	NA	0.118905352805756	0.206895763747284	0.57083211905207	0.654927502807361	0.193049053596276	0.353205128205128	0.163625188493577	0.261530243261012	0.348496434816923	0.434932343133681	NA	NA	0.0851017476231819	0.171543320837992	0.12824910282022	0.200579174530333
ENSG00000030304	NA	NA	NA	NA	NA	NA	NA	NA	NA	NA	NA	NA	NA	NA	NA	NA	NA	NA	NA	NA	NA	NA	NA	NA	NA	NA	NA	NA	NA	NA	NA	NA	NA	NA	NA	NA
ENSG00000030419	0.856279155294086	0.94911054600798	0.348524999199017	0.522455912093489	0.913163333959389	0.942713880518759	NA	NA	0.477165434127595	0.669326740232542	0.0390096788522083	0.106501240492778	0.404258431679035	0.563761505068876	0.00043755163537374	0.00366440989493949	0.000216384040000188	0.00137177251439136	NA	NA	0.000121226358035338	0.00285381917260475	0.000437551635373737	0.00152126111494057	0.331815960693744	0.500763675780511	0.000437551635373737	0.0016006349626298	0.000216384040000187	0	NA	NA	0.000121226358035337	0.00345489635812216	0.000121226358035337	0.00165852196309049
ENSG00000030582	0.654882804247783	0.85603353977623	0.736480424796764	0.843065326189204	0.131499462614159	0.252390018598338	NA	NA	0.0656208837658435	0.195335378262208	0.0142281703211472	0.0506389994713814	0.00355130595275893	0.022037339546742	0.0116678896707901	0.0300277155942817	0.00155298007177876	0.00554256190313478	NA	NA	0.000437551635373739	0.00427565800700129	0.516911359543863	0.606217140319312	0.00526518735087119	0.0298444254273364	0.00320892519429612	0.0113982316041876	0.000441339317378969	0.00244663450770321	NA	NA	0.000121226358035337	0.00345489635812216	0.352780094307729	0.45522673610139
ENSG00000031003	0.375445195640372	0.679728335475384	NA	NA	NA	NA	NA	NA	NA	NA	0.0132349166464515	0.0476387809721143	0.452483934427193	0.605317610043314	NA	NA	NA	NA	NA	NA	NA	NA	0.023916122406551	0.0493788678798601	1	0.995805660116614	NA	NA	NA	NA	NA	NA	NA	NA	0.000237623766663451	0.000855311064735149
ENSG00000031081	0.0186839192472564	0.1975575252171	0.123968242931669	0.25354578298278	0.170820049946556	0.306372091557277	NA	NA	0.418930755287356	0.618856245795021	0.671733079533595	0.784156671636521	0.782010818455494	0.861582109422191	0.019562711576843	0.0469405746401052	0.0209957413722514	0.0431231988100526	NA	NA	0.000775341433574616	0.00423651465904987	0.839532280147011	0.882395938112992	0.0457900280689947	0.127953212706576	0.0359744326826914	0.0801603317977481	0.134623364044132	0.202078329939506	NA	NA	0.00127831537744683	0.0070077505192009	0.0691790435020645	0.121516362636296
ENSG00000031544	NA	NA	NA	NA	NA	NA	NA	NA	NA	NA	NA	NA	NA	NA	NA	NA	NA	NA	NA	NA	NA	NA	NA	NA	NA	NA	NA	NA	NA	NA	NA	NA	NA	NA	NA	NA
ENSG00000031691	0.279042308913113	0.599429402506326	0.163625188493577	0.308445801704598	0.56328641086048	0.694368369371128	NA	NA	0.267061170375792	0.471662827831999	0.0561952554137954	0.136484797760762	0.365008837588375	0.524049646648829	0.00212380316600276	0.00798377087969848	0.00597573247157424	0.0149795559631625	NA	NA	0.160912472994953	0.260006259136839	0.145446466335981	0.213720639961293	0.749827820138913	0.848012479185859	0.0140628703730775	0.0377122015915119	0.00147746845629712	0.00548914641441332	NA	NA	0.495906857774994	0.621125257721002	0.648253943329003	0.7261678013598
ENSG00000031698	0.700314858672643	0.879956058267964	0.620992892335091	0.757770743597515	0.0303430167560491	0.0910132478632479	NA	NA	0.190219137290117	0.382777743671598	0.0220013250335137	0.0706613046678805	0.214230168328156	0.364091650255172	0.000759485002636161	0.00317197908209144	0.00256363947611432	0.00864068949175332	NA	NA	0.159045570544762	0.256841810540854	0.0599992785198868	0.103053249663864	0.0957168266681371	0.215545092970836	0.0030647162974835	0.010042371030446	0.247274890831466	0.32853082804521	NA	NA	0.488608201293791	0.611907513201143	0.918841471973591	0.941311098164262
ENSG00000032219	0.920554826722571	0.973672438410687	0.30020444239413	0.469200102634003	0.000437551635373739	0.00546901206241866	NA	NA	0.774430634986329	0.874990850299492	0.941029630792716	0.968296856244126	0.156818645772334	0.294338756470211	0.00212380316600276	0.00798377087969848	0.0267816495363756	0.0524797128005684	NA	NA	0.0130299896285473	0.0382217820253229	0.061512984136091	0.107224289207911	0.194417413301124	0.353250629019092	0.0052651873508712	0.0185967878275571	0.000216384040000187	0.00165454560734797	NA	NA	0.006858616441288	0.0258832586917537	0.314685389070721	0.415188608726844
ENSG00000032389	0.0462852710613756	0.287739955866912	0.00472428889569295	0.025685247334296	0.131499462614159	0.251956954050297	NA	NA	0.00847511198652765	0.0530739064856712	0.671217500684473	0.782910493310923	0.0140628703730775	0.0551674148896371	0.00685861644128802	0.0209699710531657	0.000843050628382687	0.0036678199150324	NA	NA	0.626476981186465	0.727677429903908	0.402719302426831	0.493513077991425	0.159045570544762	0.306589095018847	0.298754855497759	0.413168613518509	0.0353172932785237	0.0647855324234096	NA	NA	0.05950410093618	0.133385144585145	0.26804719999668	0.364093526861558
ENSG00000032444	0.222980807126261	0.546388082352995	0.000437551635373737	0.00306192902593931	0.666021531272564	0.777791002631567	NA	NA	0.579527718873083	0.740930458184914	0.490951693085893	0.634927707925214	0.937105245114976	0.965993690851735	0.34549636403127	0.443004217374823	0.00909162647728952	0.0213377434985261	NA	NA	0.000121226358035337	0.00474436184215364	0.0479203004832461	0.0863903938306669	0.452483934427193	0.620202098686947	0.00127831537744683	0.0050328853302831	0.019338801869082	0.0415632671000332	NA	NA	0.00235745352557165	0.012487862693624	0.00212380316600276	0.00736428610207724
ENSG00000032742	0.814830425590206	0.934957992941329	0.0318819211356281	0.0966241694813123	0.0396649061884561	0.108841947601638	NA	NA	0.000775341433574612	0.0114371819574132	0.40140813230937	0.556113532200489	0.282804568515902	0.44171276734765	0.109245996757448	0.174612539400272	0.000843050628382687	0.0036678199150324	NA	NA	0.57083211905207	0.677189493545093	0.000121226358035337	0.00276196177835522	0.251815118380639	0.415328937663338	0.584978546894551	0.684655444781219	0.0143352881825856	0.0326538500003847	NA	NA	0.173456917258452	0.292214270666323	0.000121226358035337	0.00165852196309049
ENSG00000033030	0.000437551635373737	0.0322562907178292	0.0446260575272169	0.122159529067424	0.0273154907149813	0.0817291169584747	NA	NA	0.0099321702448382	0.062109539688015	0.373045032786219	0.527331146597202	0.000237623766663451	0.00318912394384093	0.00355130595275893	0.0123985803985804	0.000441339317378964	0.00249583496927958	NA	NA	0.0350041727766527	0.0800241532096841	0.00860998357180438	0.0216132642296803	0.431853483213371	0.597023379933406	0.0220013250335138	0.0545559786747905	0.000441339317378965	0.00196880602496827	NA	NA	0.000121226358035337	0.0373610885238792	0.0303430167560491	0.0656283755755164
ENSG00000033050	0.775415221045682	0.914725142705144	0.0869673551408404	0.195622171360651	0.550835943360095	0.686886962134047	NA	NA	0.724966844763441	0.845293948655197	0.0697318895641271	0.159411845964413	0.0353375225501648	0.104198763543316	0.000121226358035337	0.00447820650866336	0.000216384040000188	0.00199727412842167	NA	NA	0.000437551635373737	0.00231556998300647	0.0359744326826914	0.0687102574864962	0.0136946794657304	0.0556989532599289	0.0020097410205875	0.00703795259560855	0.000216384040000188	0.00155658916065947	NA	NA	0.129872414181034	0.2351910070012	0.00235745352557165	0.00804984065853631
ENSG00000033100	0.0159180331276574	0.18871661415014	0.0599992785198868	0.15142302481752	0.182297758935651	0.318653397978426	NA	NA	0.613218133501014	0.7670495321704	0.782931926814087	0.866337182497942	0.92157138033563	0.954068069227305	0.0116678896707901	0.0298412879016604	0.000216384040000188	0.00137177251439136	NA	NA	0.00472428889569295	0.0181974134999046	0.515484055930105	0.604630498569892	0.000437551635373737	0.00310139033543289	0.579527718873082	0.679006789113172	0.000216384040000187	0.00165454560734797	NA	NA	0.00205588722599397	0.0110089942689062	0.702280450335306	0.773020429352307
ENSG00000033122	0.107051541270362	0.399028281480003	0.00614686004086387	0.0304379279815096	NA	NA	NA	NA	NA	NA	NA	NA	0.0156812564769522	0.0595552843874992	0.000775341433574616	0.00349388785032349	NA	NA	0.00745251280412523	0.0357857833495885	NA	NA	NA	NA	0.813948509519352	0.891950399532499	0.0570005495081274	0.113402642630339	NA	NA	0.038106631911445	0.128915300326566	NA	NA	NA	NA
ENSG00000033327	0.019562711576843	0.207227914204658	0.0426833110104191	0.118910854351786	0.698243318877996	0.80207596503361	NA	NA	0.754836125692878	0.864925335095246	0.882100269988495	0.935266179197748	0.93260483645647	0.960056011931309	0.762218574377804	0.823851250652239	0.832087635639639	0.86986807050419	NA	NA	0.222980807126261	0.332504002457491	0.677009044775593	0.747706648448526	0.0145448944751577	0.0603387706324846	0.142770011822527	0.236835008322272	0.735774689684966	0.799937213311802	NA	NA	0.465918840395748	0.592891984215677	0.947118998810532	0.9632948787402
ENSG00000033627	0.548365310217807	0.794750898104126	0.148190375485795	0.289014580191051	0.0446260575272168	0.115724923862855	NA	NA	0.114267850468574	0.27906942555772	0.00426115299991935	0.0209581941540704	0.00127831537744683	0.00975722346738583	0.000237623766663451	0.00169655131193593	0.000216384040000188	0.00137177251439136	NA	NA	0.00614686004086388	0.0216869202784696	0.000121226358035337	0.00276196177835522	0.000775341433574616	0.00620551237110251	0.000437551635373737	0.0016006349626298	0.00283389736518882	0.00947499447627423	NA	NA	0.237126170028282	0.366780357085564	0.000121226358035337	0.00116758365716079
ENSG00000033800	0.881707703789341	0.961785643501219	0.0303430167560491	0.0956227497072567	0.510931622147397	0.651311780007432	NA	NA	0.00847511198652765	0.0530739064856712	0.00969761056850183	0.0379774579604752	0.447800806128982	0.601956849285094	0.110931568689126	0.176566029965323	0.586482541189524	0.666410974450043	NA	NA	0.000121226358035337	0.00474436184215364	0.019562711576843	0.0416856911702272	0.146531084583024	0.290446222875107	0.753591312786506	0.825911820402531	0.883498884381098	0.916302242097295	NA	NA	0.932604836456469	0.954912893148187	0.464697515564808	0.564326837510763
ENSG00000033867	0.567807188895361	0.809880653801723	0.911076337838385	0.943653547754809	0.903270003569409	0.938233850783707	NA	NA	0.392612408213854	0.595337599799346	0.92157138033563	0.952242771191475	0.0575830780118188	0.147440559440559	0.544957630114827	0.635305817152258	0.000216384040000187	0	NA	NA	0.00311399474542982	0.0127970894583536	0.488283314076244	0.575137210611943	0.173456917258452	0.328163824479614	0.282804568515902	0.398337679269883	0.000216384040000188	0.00164645096151945	NA	NA	0.125482748142098	0.228288451765945	0.711108572665846	0.77567115652389
ENSG00000034053	NA	NA	NA	NA	NA	NA	NA	NA	NA	NA	NA	NA	NA	NA	NA	NA	NA	NA	NA	NA	NA	NA	NA	NA	NA	NA	NA	NA	NA	NA	NA	NA	NA	NA	0.00969761056850183	0.0250357227911407
ENSG00000034063	0.2181773648806	0.538840947667204	0.823254200910371	0.901552310656178	0.359609958115275	0.517783871823369	NA	NA	0.83668905402508	0.911246882473601	0.739572362767881	0.837488132703154	0.860338633460785	0.914689806532707	0.914349621737267	0.935913158654	0.916854709065047	0.936397401318867	NA	NA	0.676270262332695	0.76458636116355	0.435269502487259	0.524319805044497	0.416385015276621	0.585070527793923	1	0.995807936630404	0.840656794839543	0.880172374819388	NA	NA	0.480398825734412	0.601313556727257	0.959993221926547	0.973037568613428
ENSG00000034152	0.0713567054891604	0.338936369215817	0.520663230731055	0.678487193697917	0.184354488492559	0.322560283573499	NA	NA	0.607873626073113	0.763392829804195	0.755600519092674	0.847249244641817	0.00306471629748349	0.0175329270870672	0.00426115299991934	0.0132201161904132	0.000441339317378965	0.0026831243796986	NA	NA	0.676270262332695	0.76458636116355	0.924848627781156	0.945734483384967	0.2198745686341	0.381425566721197	0.00516656517452524	0.018365798128004	0.00147746845629712	0.00583923498903256	NA	NA	0.2010654640015	0.324370676763545	0.110931568689126	0.17869757383083
ENSG00000034239	NA	NA	NA	NA	NA	NA	NA	NA	NA	NA	NA	NA	NA	NA	NA	NA	NA	NA	NA	NA	NA	NA	NA	NA	NA	NA	NA	NA	NA	NA	NA	NA	NA	NA	NA	NA
ENSG00000034533	0.500828522734076	0.771217917208322	0.857065789424685	0.91728546712187	0.806874391229312	0.875242984920404	NA	NA	NA	NA	0.0159180331276574	0.0559290728902036	0.481038804597678	0.626595615371022	0.139810205880118	0.214893445139192	0.0624592971999431	0.104647357694405	NA	NA	NA	NA	0.181935672582579	0.255710921646915	0.772704374654022	0.863126305280988	0.26804719999668	0.379883205799436	0.06795251660464	0.117515911222742	NA	NA	NA	NA	0.171167351316666	0.254953069060953
ENSG00000034677	0.453809473513455	0.744681542351728	NA	NA	0.346911348431911	0.503662606976447	NA	NA	NA	NA	0.00614686004086387	0.0276634898153886	0.0255640698555783	0.0837566683497618	0.000775341433574617	0.00483211797765788	0.000216384040000188	0.00199727412842167	NA	NA	0.000121226358035337	0.00474436184215364	0.00235745352557164	0.00769244681509677	0.22048741947971	0.380593934730141	0.000121226358035337	0.00146577831617202	0.000216384040000187	0	NA	NA	0.00426115299991935	0.0194809232804382	0.525722110872831	0.619181532887117
ENSG00000034693	0.124984201829019	0.424418442310785	0.0273154907149814	0.0849874488460723	0.775923128123845	0.85371504308826	NA	NA	0.0656208837658435	0.195335378262208	0.000121226358035337	0.0040416398269281	0.0350041727766526	0.102880641790542	0.711108572665846	0.776239248444774	0.90538451140885	0.926415274099198	NA	NA	0.00516656517452524	0.0202187333521356	0.00235745352557165	0.00761237040306808	0.765231671417615	0.859303813979954	0.0176492943067864	0.0458544973966212	0.435081658789506	0.524064786691049	NA	NA	0.937105245114976	0.96000548036962	0.000237623766663451	0.000855311064735149
ENSG00000034713	0.264062773292702	0.588823632206352	0.582057277951217	0.724701139217268	0.629086263529846	0.75043389011508	NA	NA	0.404844672563355	0.609060532517323	0.0479203004832462	0.122556188889009	0.548365310217807	0.688773086105131	0.0359744326826914	0.0726831129344657	0.000216384040000188	0.00199727412842167	NA	NA	0.00212380316600276	0.00988148951355259	0.0156812564769522	0.0349439312402275	0.993967146149407	0.994661675220103	0.00516656517452523	0.0174814525575947	0.000216384040000188	0.00155658916065947	NA	NA	0.0487153700609778	0.117710240912412	0.741846079208819	0.806118881118881
ENSG00000034971	NA	NA	NA	NA	NA	NA	0.129289139496438	0.338203764979985	NA	NA	NA	NA	NA	NA	NA	NA	NA	NA	0.000437551635373737	0.00491852435514407	NA	NA	NA	NA	0.0156135416767189	0.0607854667016541	NA	NA	NA	NA	NA	NA	NA	NA	NA	NA
ENSG00000035115	0.812670842396604	0.933851051682357	0.695535637886475	0.810884255975313	0.571524280322486	0.704473440878971	NA	NA	0.771064848057688	0.87151735168707	0.000437551635373737	0.0026944265512854	0.000759485002636161	0.00595677776294516	0.0233889245204172	0.0520994730511375	0.357346109562656	0.440607987054268	NA	NA	0.137504715119762	0.231980382413658	0.00355130595275894	0.0117641663776327	0.000121226358035337	0.00434896607736114	0.0116678896707901	0.0326151116570278	0.788130758701798	0.842082380452984	NA	NA	0.155179913564401	0.267440254632208	0.0107263789313305	0.0289326567472263
ENSG00000035141	0.733834886725899	0.893704658508722	0.204790058862275	0.36234204139818	0.00212380316600276	0.0133375217601864	NA	NA	0.000775341433574616	0.009980491695498	0.0159180331276574	0.0559290728902036	0.789611017627323	0.866079682615315	0.291198574436666	0.384378953727163	0.00666981800625836	0.0177517636548474	NA	NA	0.00127831537744683	0.00620190805757816	0.000121226358035337	0.0235087909506514	0.450628037339853	0.619506409017394	0.759438916358251	0.832105314863936	0.698298090366114	0.759988453102408	NA	NA	0.777947959127556	0.848753603405874	0.000121226358035337	0.00165852196309049
ENSG00000035403	0.299314717405591	0.618553297637456	0.81808995920421	0.899967801704774	0.938689883559535	0.961706156997268	NA	NA	0.164852160251232	0.352050443934441	0.839532280147011	0.907130093458831	0.477887798309932	0.625685542788403	0.023916122406551	0.0528663180348574	0.00147746845629712	0.00531501401066618	NA	NA	0.0302435020594693	0.0729479979479979	0.00516656517452523	0.0148070017428687	0.438721106353397	0.604873257957026	0.2010654640015	0.306419246952206	0.0372770392372491	0.0699554337877691	NA	NA	0.0207668508813684	0.0632846800545168	0.0207668508813684	0.047140538380662
ENSG00000035499	0.488283314076244	0.763690190199591	0.608998863476456	0.749642674744672	0.262628090498341	0.413415493256605	NA	NA	0.0554828478439928	0.176151800397992	0.00124699793146673	0.00713313976471871	0.00875794283652115	0.0401054303161272	0.00212380316600276	0.00896444327406671	0.00155298007177876	0.0054718777202836	NA	NA	0.425456888298163	0.539986079978142	0.469467580681515	0.55888056403378	0.0263284479146643	0.0865654284688376	0.000121226358035337	0.00217723796671165	0.000216384040000188	0.00164645096151945	NA	NA	0.222980807126261	0.349330165615618	0.117378460084429	0.1897054708601
ENSG00000035681	0.442474102253364	0.732117148164696	0.00735329143759799	0.0355850004102541	0.882890677194719	0.926857195726177	NA	NA	0.729550736695656	0.846826606222003	0.0468260552678161	0.121669562924647	0.3736063601936	0.532136736738741	0.000759485002636161	0.00317197908209144	0.652717423557181	0.725077364740523	NA	NA	0.229759512090403	0.339582003582004	0.32609977317556	0.414755094814471	0.351587902828146	0.523513254688948	0.809846850645083	0.868473324005982	0.557832561293648	0.636095220927221	NA	NA	0.0798827613180493	0.165588491455687	0.448999780083881	0.549018847559704
ENSG00000035687	0.842613237037619	0.945346701990059	0.0130299896285473	0.0520322536683793	0.866292633832733	0.913054631086491	NA	NA	0.00847511198652765	0.0530739064856712	0.526721490679945	0.665241004937148	NA	NA	0.211663950778084	0.296601123407563	0.708103425133427	0.77128768932455	NA	NA	0.0713567054891603	0.138208517134719	0.321646395547627	0.413322546444575	NA	NA	0.000775341433574617	0.00467891175252037	0.580111239486727	0.655609974402987	NA	NA	0.0807294497598772	0.166170557958951	0.8106247857456	0.858549079416744
ENSG00000035720	0.348524999199018	0.661215272193119	0.038418916131254	0.110903620884147	0.161725284640269	0.293995413800292	NA	NA	0.181935672582579	0.369547542843112	0.0103471538205422	0.0395734533665568	0.22048741947971	0.369928434776447	0.796338679221048	0.849501694926378	0.0267816495363755	0.0525265278878125	NA	NA	0.265436882689379	0.379301144560061	0.92773406890103	0.946789822113885	0.832459977806646	0.900739264639912	0.0273154907149814	0.0633730286449952	0.000843050628382684	0.00331017616263518	NA	NA	0.719235316852652	0.803176120485693	0.0032762525915965	0.0117010323621894
ENSG00000035928	0.296934515357838	0.615242122862506	0.0359744326826914	0.105461128377795	0.484665992576538	0.629781807424464	NA	NA	0.0482910337889547	0.164778762046166	0.0886221627857881	0.188668500429341	0.019562711576843	0.0720790343993898	0.337269430021512	0.431900067654258	0.00155298007177876	0.00554256190313478	NA	NA	0.000121226358035337	0.00474436184215364	0.0176492943067864	0.03885480726566	0.83668905402508	0.905226362039295	0.00777769420191561	0.025132091972452	0.0143352881825856	0.032835910494214	NA	NA	0.00502315697806822	0.0224253451085557	0.0580664458267557	0.107093404965745
ENSG00000036054	0.795461368158071	0.925828029648254	0.267110091379541	0.433516268143134	0.486589465963084	0.631728985901975	NA	NA	0.85318903041383	0.917729005173237	0.7118596398313	0.813249364830531	0.557384829316035	0.696017576416885	0.129289139496438	0.200391110358071	0.010158688758911	0.0256150406970079	NA	NA	0.318295380773499	0.436593032393259	0.853536724685571	0.889878606372207	0.532283256056215	0.684530004403822	0.872454448323657	0.91479735463276	0.00256363947611433	0.00953110283697307	NA	NA	0.120710089154324	0.223224486529208	0.753591312786506	0.815294510756465
ENSG00000036448	NA	NA	NA	NA	NA	NA	NA	NA	NA	NA	0.0255640698555783	0.0780848082734875	NA	NA	NA	NA	NA	NA	NA	NA	NA	NA	0.000121226358035337	0.0235087909506514	NA	NA	NA	NA	NA	NA	NA	NA	NA	NA	NA	NA
ENSG00000036549	0.00919168783220568	0.155308066419178	0.0030647162974835	0.0166565633690266	0.399790733898964	0.554441226971976	NA	NA	0.57083211905207	0.735586901446742	0.822473655003417	0.895252611133938	0.0213358257847089	0.0736991201679022	0.689019365424513	0.761976136123143	0.231491965288743	0.312313773183338	NA	NA	0.140457824640441	0.23753596271681	0.60357523816749	0.68151063173332	0.737239504290515	0.84022199873094	0.305574274352571	0.420995412107039	0.311863946837261	0.4000634490445	NA	NA	0.298754855497759	0.430412573957555	0.333014593287323	0.432309320955609
ENSG00000036565	NA	NA	NA	NA	NA	NA	0.607131863869463	0.794017951963223	NA	NA	NA	NA	NA	NA	NA	NA	NA	NA	0.30175932512643	0.448677038607408	NA	NA	NA	NA	NA	NA	NA	NA	NA	NA	0.550835943360095	0.71003173488969	NA	NA	NA	NA
ENSG00000036672	0.162942716990557	0.477777456772891	0.898856420613341	0.942295690547057	NA	NA	0.711108572665846	0.852494757611037	NA	NA	0.00847511198652762	0.0344259820195649	0.678115305236709	0.788474557911555	0.334063575973035	0.428811288199136	NA	NA	0.224217503980812	0.366517303016863	NA	NA	0.000437551635373737	0.00152126111494057	0.219411619434982	0.381029151866236	0.951758073915804	0.968189469563515	NA	NA	0.870095093495759	0.927202107484904	NA	NA	0.000437551635373737	0.00136278968395757
ENSG00000037042	0.464697515564807	0.749454754647062	0.0479203004832462	0.128970696175493	0.00124699793146673	0.00763982606087869	NA	NA	0.182297758935651	0.371243619120691	0.0548392700135183	0.134797608591611	0.00614686004086387	0.0316000585565803	0.000237623766663451	0.00169655131193593	0.000216384040000188	0.00199727412842167	NA	NA	NA	NA	0.000437551635373739	0.00283357536335812	0.0390096788522083	0.11559431079835	0.000121226358035337	0.00217723796671165	0.000216384040000188	0.00164645096151945	NA	NA	NA	NA	0.000121226358035337	0.00165852196309049
ENSG00000037280	NA	NA	0.975570146754327	0.982045502481087	NA	NA	0.752827481294173	0.8772086754115	NA	NA	0.897451314830447	0.942231546480725	NA	NA	0.513651104744683	0.612075421810028	NA	NA	0.280767016782271	0.429840056725303	NA	NA	NA	NA	NA	NA	0.93260483645647	0.951527221816891	NA	NA	0.260972148569406	0.441549682983194	NA	NA	NA	NA
ENSG00000037474	0.00355130595275894	0.108115007562521	0.661896858711183	0.786334736708336	0.104613684819692	0.214463831026675	NA	NA	0.642220272225308	0.787156286830554	0.822473655003417	0.895968458816344	0.00212380316600276	0.0146835146835147	0.376008502404177	0.472416993602013	0.0647650240724365	0.106912964567227	NA	NA	0.796338679221048	0.858498795073848	0.007353291437598	0.0200136475818209	0.0713567054891604	0.17363186476974	0.264062773292702	0.376232824321958	0.500730716883241	0.581990882546983	NA	NA	0.868021951674895	0.911374555144295	0.033203378857889	0.0685076572173346
ENSG00000037637	0.111190147756886	0.402900636072939	0.000237623766663451	0.00215257299594649	0.000437551635373737	0.00292507194270418	NA	NA	0.00127831537744683	0.0140702754036087	0.000237623766663451	0.00184813166631348	0.0255640698555783	0.0821346344139749	0.000437551635373737	0.00205762491476777	0.404840677385945	0.490088509276701	NA	NA	0.795461368158072	0.855650941486131	0.000121226358035337	0.00276196177835522	0.83668905402508	0.905226362039295	0.0878248949111378	0.159722842043453	0.000216384040000187	0.00165454560734797	NA	NA	0.023916122406551	0.0691350965692009	0.118905352805756	0.191286233539755
ENSG00000037749	0.313347610440992	0.634681382874154	0.738099348084422	0.846685145011505	0.433669713764516	0.585346178212853	NA	NA	0.669894048427383	0.80812805150384	0.023916122406551	0.0741443294440787	0.303610057073048	0.46076750582568	0.376769606816866	0.474753914316072	0.46901545515656	0.555436498984886	NA	NA	0.488283314076244	0.599543590400294	0.184230324457975	0.260208511493367	0.66041178201298	0.786062454828905	0.881707703789341	0.922822255284357	0.88823637462527	0.91691616365602	NA	NA	0.172536740285306	0.288934264520202	0.34549636403127	0.447357836968227
ENSG00000037897	0.111190147756885	0.405403124495752	0.000237623766663451	0.00215257299594649	0.000237623766663452	0.00355123413227389	NA	NA	0.00235745352557164	0.0238136298313289	0.388610186149466	0.544132305631014	0.146424587649323	0.278624983155111	0.110931568689126	0.176242192720748	0.037363441191919	0.0687877916031605	NA	NA	0.0032762525915965	0.0151386102605615	0.00043755163537374	0.0027905535151912	0.00205588722599396	0.014063861782493	0.000237623766663452	0.00189180737961226	0.000216384040000187	0	NA	NA	0.000121226358035337	0.00345489635812216	0.000237623766663452	0.0015899212979505
ENSG00000037965	0.461478188828693	0.748227401225467	NA	NA	NA	NA	0.0161391535787316	0.107376273229932	NA	NA	NA	NA	0.00043755163537374	0.00663922366050026	NA	NA	NA	NA	0.000437551635373737	0.00491852435514407	NA	NA	NA	NA	0.000237623766663451	0.00209474481030477	NA	NA	NA	NA	0.0791821521590067	0.205281921720923	NA	NA	NA	NA
ENSG00000038002	0.398661999372888	0.701725438614444	0.314432388956071	0.486891372563216	0.00311399474542983	0.0178156055422443	NA	NA	0.570832119052069	0.737549712746663	0.000437551635373739	0.00506022360409417	0.444705910717433	0.598344484070599	0.0736024969774993	0.128820771069129	0.000216384040000188	0.00137177251439136	NA	NA	0.000121226358035337	0.0578447193831809	0.000775341433574616	0.00283795062009548	0.181935672582579	0.333847732095747	0.0156812564769522	0.0414025711632151	0.000216384040000187	0.00165454560734797	NA	NA	0.000437551635373739	0.00458026174348341	0.316211282000514	0.417100629866587
ENSG00000038210	0.623517458584341	0.839502222222222	0.116325551676737	0.243617458535284	0.564082388882207	0.694215137909279	NA	NA	0.654882804247783	0.795822511088954	0.181935672582579	0.317158082630571	0.0390096788522083	0.112514089044919	0.257052721050954	0.348133470844358	0.234822657061807	0.315836169886132	NA	NA	0.0912455717330963	0.168599277092532	0.0099321702448382	0.025021732942525	0.00459461829208669	0.025884087422549	0.601714878830689	0.696578026697098	0.0302059700307414	0.0618499177767556	NA	NA	0.0124582938191066	0.0425404294563173	0.0683490250032358	0.120592059635162
ENSG00000038274	0.32609977317556	0.642574496270534	0.962089316455909	0.977251048711128	0.962089316455909	0.976814229346791	NA	NA	0.00685861644128802	0.0439696106362773	0.85353672468557	0.913180181265288	0.104667609402956	0.220622541373593	0.413784393973112	0.512868039353813	0.417227770069949	0.504125850141627	NA	NA	0.00327625259159649	0.0141827524145795	0.000121226358035338	0.0016199968123045	0.499563832699142	0.660976583508081	0.49729293532867	0.607798696539604	0.0395198735411545	0.0744096551131727	NA	NA	0.172536740285306	0.288887245111818	0.000121226358035337	0.0151966896152943
ENSG00000038295	NA	NA	NA	NA	NA	NA	0.601007878128723	0.784966303959771	NA	NA	NA	NA	NA	NA	NA	NA	NA	NA	0.29980964407902	0.447651736779254	NA	NA	NA	NA	0.813948509519353	0.891806837581825	0.619449609972821	0.715353382116723	NA	NA	0.602515876497077	0.7483845200887	NA	NA	NA	NA
ENSG00000038358	0.54701204536606	0.794161370046662	0.535914841472545	0.686997212391534	0.123689302692138	0.239744636072023	NA	NA	0.425456888298163	0.623325254195009	0.962886646599137	0.981252815963817	0.162942716990557	0.3002515566232	0.0484326048590267	0.0932767934744219	0.000441339317378965	0.0026831243796986	NA	NA	0.368602118095605	0.484152377303062	0.470750455360987	0.559213067902723	0.459830427648968	0.625636772814557	0.343387409338446	0.458054074638233	0.000441339317378965	0.00196880602496827	NA	NA	0.164468651585457	0.281823595610451	0.727890882562931	0.792954119495349
ENSG00000038427	0.0927439950405785	0.380927322586555	0.629086263529846	0.764918123183591	0.60357523816749	0.724532124963159	0.654882804247783	0.825703250709061	NA	NA	0.019562711576843	0.0645536952327377	0.131499462614159	0.259067033976125	0.34285192824747	0.438148294308167	NA	NA	0.0273154907149814	0.0833016071822042	NA	NA	0.0891066267945641	0.14210821889919	0.950010080337482	0.973034429293368	0.851122834295609	0.896552192946679	NA	NA	0.0960657596744566	0.230815436324837	NA	NA	0.477165434127595	0.572152731794764
ENSG00000038532	0.89648686049935	0.965769317654302	0.000121226358035337	0.00471407806500155	0.000121226358035337	0.00402281834152504	NA	NA	0.116023383554901	0.281779717524398	0.000437551635373739	0.00506022360409417	0.0907903514182605	0.199671956370197	0.00659285634720479	0.0184463347118343	0.000216384040000188	0.00137177251439136	NA	NA	0.000237623766663451	0.00190616312289316	0.129872414181034	0.194628772231916	0.244728093694066	0.409920947233269	0.000121226358035337	0.00217723796671165	0.000216384040000188	0.00164645096151945	NA	NA	0.00426115299991935	0.0194809232804382	0.000437551635373739	0.00261035014696799
ENSG00000038945	NA	NA	NA	NA	NA	NA	NA	NA	NA	NA	NA	NA	NA	NA	NA	NA	NA	NA	NA	NA	NA	NA	NA	NA	NA	NA	NA	NA	NA	NA	NA	NA	NA	NA	0.123689302692138	0.195021301961006
ENSG00000039068	NA	NA	0.00745251280412523	0.0353723145654412	NA	NA	1	0.99638654704734	NA	NA	0.0386504656099665	0.105865312700138	NA	NA	0.0378475140986756	0.0767798597534395	NA	NA	0.154001812597347	0.280102128940881	NA	NA	0.0156812564769522	0.0349439312402275	0.404258431679034	0.576314687271866	0.34549636403127	0.462564102564103	NA	NA	0.193049053596276	0.366480347795227	NA	NA	0.000121226358035337	0.00116758365716079
ENSG00000039123	0.816510488707018	0.935309210691214	0.870095093495758	0.926293167250318	0.0303430167560491	0.0913100053807352	NA	NA	0.204790058862275	0.403630282629701	0.794302146611762	0.871654963039084	0.7118596398313	0.810672283658066	0.771064848057688	0.825614186745331	0.00147746845629711	0.00540068886337543	NA	NA	0.000759485002636161	0.00377880076372539	0.145119615787012	0.213335017143246	0.337269430021512	0.507083904536134	0.898348500721112	0.931977917329835	0.00674657056992561	0.0193925066265492	NA	NA	0.0648481278734242	0.141712575144154	0.154001812597347	0.229723782438276
ENSG00000039139	NA	NA	NA	NA	NA	NA	NA	NA	NA	NA	NA	NA	NA	NA	NA	NA	NA	NA	NA	NA	NA	NA	NA	NA	NA	NA	NA	NA	NA	NA	NA	NA	NA	NA	NA	NA
ENSG00000039319	0.939485930154275	0.980956506802328	0.0415791865941472	0.117002426084644	0.615589850860806	0.735866607021482	NA	NA	0.028837077108826	0.118519398179761	0.759438916358251	0.852570154179192	0.351587902828146	0.510873879283148	0.0215642433752496	0.0487949922173083	0.000216384040000187	0.00223168961296505	NA	NA	0.141656705313379	0.238433111603843	0.676205664334933	0.746836915963975	0.158978405500714	0.305859919632375	0.0020097410205875	0.00703795259560855	0.000216384040000187	0.00165454560734797	NA	NA	0.0107263789313305	0.0405268728683994	0.803044932847275	0.853996044705091
ENSG00000039560	0.422558849715834	0.719371355991074	0.164852160251232	0.311812956017278	NA	NA	0.276175566659667	0.514141867280804	NA	NA	0.470750455360987	0.618498842671999	NA	NA	0.0912455717330963	0.152394068950942	NA	NA	NA	NA	NA	NA	0.382170103287805	0.470875754202685	NA	NA	0.0736024969774994	0.140860437646887	NA	NA	NA	NA	NA	NA	0.132645505417749	0.207741015203702
ENSG00000039600	0.173051756386732	0.488810505232793	0.0273154907149814	0.0849874488460723	0.0561952554137954	0.136610645974105	0.0669714476582299	0.236989807578043	NA	NA	0.882890677194719	0.934299301801518	0.0273154907149813	0.0868363133849859	0.000121226358035337	0.00447820650866336	0.00155298007177876	0.00554256190313478	0.0142281703211472	0.0545293786673097	NA	NA	NA	NA	0.000437551635373737	0.00310139033543289	0.000121226358035337	0.00217723796671165	0.0987464980959303	0.154423289539467	NA	NA	0.290230668481857	0.419916168547568	NA	NA
ENSG00000039650	0.574247802702515	0.813836153913975	0.675434011619455	0.796780205474962	0.574247802702515	0.704733129659141	NA	NA	0.000237623766663452	0.00719502719502719	0.356357905535779	0.514592676584929	0.0358462182705408	0.105691046031077	0.00472428889569295	0.0154176444076213	0.000843050628382687	0.0036678199150324	NA	NA	0.000121226358035337	0.00474436184215364	0.000437551635373737	0.00152126111494057	0.00479403836743991	0.0283492960095047	0.000775341433574616	0.00338707871458963	0.000216384040000188	0.00164645096151945	NA	NA	0.000121226358035337	0.00345489635812216	0.000437551635373737	0.00136278968395757
ENSG00000040199	0.0905663128799595	0.373553762330211	0.550835943360095	0.701233125013545	0.485945937032119	0.632189803912169	NA	NA	0.0848595608597203	0.229437170394617	0.61863981208957	0.743454512268945	0.00993217024483818	0.0434951852170395	0.356905168191158	0.459010107318632	0.446063221613608	0.527830833713187	NA	NA	0.0476125686510206	0.102236590367738	0.442474102253364	0.530358323846696	0.948866634920039	0.972837412689811	0.984412444385357	0.988908073851327	0.0787217504203678	0.128278942101313	NA	NA	0.34745040884529	0.481806869923552	0.431853483213371	0.530347106770191
ENSG00000040341	0.481038804597678	0.756232931439543	0.000121226358035337	0.0034031154031154	0.000437551635373739	0.00546901206241866	NA	NA	0.000437551635373739	0.0101468332237563	0.247567309070412	0.397646320344949	0.237126170028282	0.392040480805522	0.0135342533841734	0.0336466085837419	0.0356585841994411	0.0658128064619564	NA	NA	0.352780094307729	0.47118609921934	0.00127831537744683	0.0041610620463206	0.124703680657231	0.258047980750187	0.000121226358035337	0.00146577831617202	0.000441339317378965	0.00253892551138873	NA	NA	0.00124699793146673	0.00656490814109028	0.22048741947971	0.310790835181079
ENSG00000040487	0.26804719999668	0.587928385835515	0.775415221045683	0.86819813656369	0.000121226358035337	0.00402281834152504	NA	NA	0.404844672563355	0.606085449954138	0.356905168191158	0.518576263777502	0.637583698775169	0.756849637771533	0.00235745352557165	0.00870682937446363	0.645145244014715	0.716913459879079	NA	NA	0.765231671417615	0.833915545487376	0.0604370610338986	0.104358950946138	0.0386504656099665	0.114903581117215	0.00516656517452524	0.018365798128004	0.0396054372296928	0.0763326183066961	NA	NA	0.822473655003417	0.882899068540838	0.038418916131254	0.0767352029487952
ENSG00000040531	NA	NA	0.649343366409501	0.777999775679299	0.841439579391914	0.898691937501325	NA	NA	0.313347610440992	0.523468414880063	0.000121226358035337	0.0040416398269281	0.00205588722599396	0.0142621595158009	0.164468651585457	0.246019931016003	0.773351237976996	0.822210980508853	NA	NA	0.924848627781156	0.949459304986543	0.0426833110104191	0.0783843375923132	0.126090838342432	0.260831022852881	0.237555525822141	0.351812012023366	0.312554440615382	0.403192538128855	NA	NA	0.608998863476455	0.718177391890501	0.208167953225307	0.297942639389331
ENSG00000040608	NA	NA	NA	NA	NA	NA	0.534049167726065	0.741116604047195	NA	NA	0.0543014629686036	0.13396108382108	NA	NA	NA	NA	NA	NA	0.57083211905207	0.698697209478528	NA	NA	0.228110083205517	0.310284278618667	NA	NA	NA	NA	NA	NA	0.943123033304278	0.969578332443554	NA	NA	0.857956712937207	0.894193813256028
ENSG00000040633	0.0960657596744564	0.384974504161065	0.00355130595275894	0.0223829066782087	0.176860990770136	0.314774385506093	NA	NA	0.691349390524799	0.824619879344612	0.984412444385357	0.990529601309153	0.0748869009185448	0.176246798469021	0.490305407382801	0.584521548159839	0.795154799452543	0.842934998943432	NA	NA	0.809846850645083	0.868292914905621	0.038106631911445	0.0727167982902902	0.00134948304971266	0.012809681900591	0.00614686004086387	0.0198281282749948	0.477351235707535	0.567301143301143	NA	NA	0.886818340641207	0.927952453951646	0.0103471538205422	0.0261333283614754
ENSG00000040731	NA	NA	NA	NA	NA	NA	NA	NA	NA	NA	NA	NA	NA	NA	NA	NA	NA	NA	NA	NA	NA	NA	NA	NA	NA	NA	NA	NA	NA	NA	NA	NA	NA	NA	NA	NA
ENSG00000040933	1	1	0.486589465963084	0.646375962701067	0.208167953225307	0.352725465088437	NA	NA	0.111190147756885	0.272967409383594	0.00957534841900136	0.0370046841036602	0.00479403836743991	0.0281814673169362	0.0272115101557866	0.058260467114922	0.524479786771468	0.609717108410421	NA	NA	0.115227932856907	0.20221119192424	0.000237623766663451	0.00111946623574531	0.00685861644128802	0.0357509728281041	0.0103471538205422	0.0292628996873327	0.0989217417705295	0.154466030823299	NA	NA	0.00526518735087119	0.0243597696213314	0.44620542410283	0.546778492945842
ENSG00000041353	NA	NA	NA	NA	NA	NA	NA	NA	NA	NA	NA	NA	0.00993217024483818	0.0434951852170395	0.000437551635373737	0.00205762491476777	NA	NA	NA	NA	NA	NA	NA	NA	0.500828522734075	0.663525786661206	0.000121226358035337	0.00217723796671165	NA	NA	NA	NA	NA	NA	NA	NA
ENSG00000041357	0.412226169038309	0.714055923978405	0.993967146149407	0.993250900737812	0.181935672582579	0.317305432443554	NA	NA	0.126090838342432	0.296316501059766	0.941579067039709	0.968805344244491	0.00235745352557164	0.0161351465048236	0.0538414710483768	0.100253995847216	0.00248516128986179	0.00791805145910522	NA	NA	0.00212380316600275	0.0101163410580451	0.092516528799987	0.148748922918934	0.00426115299991935	0.0245481708896343	0.205181174500202	0.311279839166162	0.00409494245704606	0.0123062375622103	NA	NA	0.00745251280412523	0.0302687240476078	0.000237623766663451	0.000855311064735149
ENSG00000041515	NA	NA	NA	NA	NA	NA	NA	NA	NA	NA	NA	NA	NA	NA	NA	NA	NA	NA	NA	NA	NA	NA	0.0683490250032358	0.114072979221393	NA	NA	NA	NA	NA	NA	NA	NA	NA	NA	0.566924244209373	0.657919761638503
ENSG00000041802	0.341446360045035	0.656868480743913	0.088622162785788	0.197853607692886	0.752827481294173	0.839506437951104	NA	NA	0.0563746594461857	0.177458025956013	0.134602053100932	0.256984237707835	0.601714878830689	0.728130745658836	0.0907903514182606	0.150636435101742	0.000843050628382687	0.0036678199150324	NA	NA	0.00134948304971266	0.00763820570829205	0.0524830266086069	0.0936700031504531	0.911076337838385	0.946986693861694	0.0145448944751577	0.0391146589259797	0.000441339317378965	0.00196880602496827	NA	NA	0.219411619434982	0.345558542919697	0.401535093099293	0.503553306109982
ENSG00000041982	NA	NA	NA	NA	NA	NA	0.000759485002636161	0.0177628072916031	NA	NA	0.000121226358035337	0.0040416398269281	NA	NA	NA	NA	NA	NA	0.107051541270362	0.218984097995533	NA	NA	0.170820049946556	0.245068105620592	0.795461368158071	0.878344696353481	NA	NA	NA	NA	0.0912455717330963	0.223258919495479	0.0604370610338987	0.135423954165931	0.000437551635373737	0.00136278968395757
ENSG00000041988	0.435814239292676	0.729135818452806	0.0656208837658435	0.160363278631494	0.00200974102058751	0.0110771404889052	NA	NA	0.447800806128982	0.647091424878695	0.0476125686510205	0.122220344683132	0.0182875446921441	0.0661455506684055	0.000237623766663451	0.00169655131193593	0.109403385098234	0.169133155174345	NA	NA	0.0189551703895	0.0505466259534011	0.00957534841900136	0.0231016578097456	0.0441044022943066	0.12445725527875	0.229759512090403	0.338545628284759	0.631767063022404	0.706143461440994	NA	NA	0.107051541270362	0.202340846163776	0.254326455575806	0.345948169477581
ENSG00000042062	0.346911348431911	0.659646404605996	NA	NA	NA	NA	0.0736024969774993	0.252288235860109	NA	NA	0.092516528799987	0.19912147547512	NA	NA	NA	NA	NA	NA	0.0995430000066198	0.211171583176062	NA	NA	0.858743615189543	0.894628256477225	0.0663813551421139	0.167581108552194	NA	NA	NA	NA	0.911975166265245	0.950439016656533	NA	NA	0.171167351316666	0.254953069060953
ENSG00000042088	0.291198574436666	0.611717875637347	0.526721490679945	0.681297766468266	0.00212380316600276	0.0133375217601864	NA	NA	0.00205588722599397	0.021206395943238	0.00685861644128802	0.0275568615679521	0.52947908229275	0.670329285207262	0.0489919544906111	0.0948051603612603	0.658417309697991	0.735294229779447	NA	NA	0.00134948304971266	0.00763820570829205	0.000121226358035338	0.0016199968123045	0.209724044129172	0.36746205138362	0.092516528799987	0.169893419833179	0.019908518263594	0.0428120691972935	NA	NA	0.514311663724938	0.63775239121453	0.637583698775169	0.716759716670103
ENSG00000042286	0.0390096788522083	0.265658534664383	0.392612408213854	0.56368105923494	0.000121226358035337	0.00285086798998419	NA	NA	0.00205588722599397	0.021206395943238	0.00426115299991935	0.0209581941540704	0.0743046214532733	0.174569796947419	0.00200974102058751	0.00692153003365818	0.000441339317378965	0.0026831243796986	NA	NA	0.000121226358035337	0.00326239198256552	0.000121226358035337	0.00276196177835522	0.85588847160382	0.914980167711459	0.00320892519429612	0.0113982316041876	0.642197273037305	0.712281114884152	NA	NA	0.386531032177557	0.516271187989019	0.00860998357180436	0.0227950344229414
ENSG00000042304	NA	NA	NA	NA	NA	NA	0.00479403836743991	0.0596372377622378	NA	NA	NA	NA	NA	NA	NA	NA	NA	NA	NA	NA	NA	NA	NA	NA	NA	NA	NA	NA	NA	NA	0.0189551703895	0.0838702716127076	NA	NA	NA	NA
ENSG00000042317	0.751347011564324	0.903599844391552	0.905947545942161	0.945206718863659	0.352780094307729	0.508367665107639	NA	NA	NA	NA	0.753591312786506	0.846202159364347	0.230657653480881	0.382351341058702	0.235443581560496	0.327443493347049	0.398585374744753	0.483192033504317	NA	NA	NA	NA	0.073000259258427	0.120525790236597	0.419324810424367	0.587426790825754	0.333274775009401	0.448688255432125	0.357712667756486	0.44584647258781	NA	NA	0.0327860647122612	0.0864462500871855	0.0489919544906111	0.094973156230703
ENSG00000042429	0.00235745352557165	0.0937329859682801	0.882890677194719	0.933595685025304	0.00320892519429612	0.0190542972676063	NA	NA	0.838378318945819	0.911692965154503	0.019562711576843	0.0669282249529163	0.00327625259159649	0.0209551389921601	0.649343366409502	0.727632753528616	0.000828562226773349	0.00251107670954999	NA	NA	0.12824910282022	0.218415617674485	0.000775341433574616	0.00283795062009548	1	0.995805660116614	0.484665992576538	0.594492555574977	0.000216384040000188	0.00155658916065947	NA	NA	0.164130473913706	0.278658895377774	0.0746918467227868	0.130942481374521
ENSG00000042445	0.313856054270644	0.635848670060385	0.802200770952291	0.887898532751686	0.404844672563355	0.562437436487757	NA	NA	0.684551431631626	0.822939704154393	0.530778137142395	0.668424987849448	0.110931568689126	0.228775568332682	0.00745251280412523	0.0218745984360019	0.0062049054330093	0.0168918823975756	NA	NA	0.000121226358035337	0.00326239198256552	0.164852160251232	0.239253099377433	0.00969761056850185	0.042909085173004	0.0232062854481038	0.0570346830477291	0.199501251560541	0.28185040963461	NA	NA	0.000437551635373739	0.00458026174348341	0.0357452289353234	0.0712304662187199
ENSG00000042753	0.0851017476231817	0.364607242718283	0.33234154172187	0.50203179412099	0.0220013250335138	0.07088212554256	NA	NA	0.000121226358035337	0.00670722874112705	0.66041178201298	0.773538442477836	0.467389208516191	0.619299324162205	0.557384829316035	0.650056585839235	0.00597573247157424	0.0149795559631625	NA	NA	0.00685861644128802	0.0215903291922868	0.862408723227951	0.89767588012077	0.0615129841360909	0.16025790476636	0.0752833042475537	0.143488099127552	0.000828562226773354	0.00338793197853601	NA	NA	0.000121226358035338	0.00212785007486994	0.32609977317556	0.424511976063214
ENSG00000042781	NA	NA	NA	NA	NA	NA	NA	NA	NA	NA	NA	NA	NA	NA	NA	NA	NA	NA	NA	NA	NA	NA	NA	NA	NA	NA	NA	NA	NA	NA	NA	NA	NA	NA	NA	NA
ENSG00000042813	0.536588260807369	0.790332233932673	NA	NA	NA	NA	NA	NA	NA	NA	NA	NA	0.000437551635373739	0.00684652431487875	NA	NA	0.000216384040000188	0.00199727412842167	NA	NA	NA	NA	0.000121226358035337	0.00276196177835522	0.000437551635373737	0.00310139033543289	NA	NA	0.000216384040000187	0.00165454560734797	NA	NA	NA	NA	0.000121226358035337	0.0151966896152943
ENSG00000042832	NA	NA	NA	NA	NA	NA	0.461166654848294	0.681403442841351	NA	NA	0.0161391535787315	0.0558163694687624	0.038418916131254	0.111444111444111	NA	NA	NA	NA	0.000237623766663452	0.007305757933373	NA	NA	0.000121226358035337	0.00276196177835522	0.00526518735087119	0.0304224183317382	NA	NA	NA	NA	0.000121226358035337	0.00607625787481903	NA	NA	0.000121226358035337	0.00165852196309049
ENSG00000042980	0.134306825393452	0.439926240655635	NA	NA	NA	NA	NA	NA	NA	NA	NA	NA	0.848773448782601	0.907122302934079	0.000437551635373737	0.00205762491476777	NA	NA	NA	NA	NA	NA	0.000121226358035337	0.00186681073107666	0.000775341433574616	0.00620551237110251	0.000121226358035337	0.00217723796671165	NA	NA	NA	NA	NA	NA	0.000121226358035337	0.00116758365716079
ENSG00000043039	NA	NA	NA	NA	NA	NA	0.0972214578751142	0.296344310297799	NA	NA	NA	NA	NA	NA	NA	NA	NA	NA	0.137504715119762	0.264917792364093	NA	NA	NA	NA	NA	NA	NA	NA	NA	NA	0.205181174500202	0.377222160346525	NA	NA	NA	NA
ENSG00000043093	NA	NA	NA	NA	NA	NA	NA	NA	NA	NA	0.266648396266186	0.418417544685048	NA	NA	NA	NA	NA	NA	NA	NA	NA	NA	0.816510488707019	0.864258349819238	NA	NA	NA	NA	NA	NA	NA	NA	NA	NA	0.298754855497759	0.396365251125132
ENSG00000043143	0.00134948304971266	0.0746141956106369	0.299314717405591	0.468010173587097	0.01166788967079	0.0450289748064617	NA	NA	0.000121226358035337	0.00947847893955679	0.0156812564769522	0.0542049790399206	0.00306471629748349	0.0175329270870672	0.000121226358035337	0.00317340533167871	0.00084305062838269	0.00410675466855242	NA	NA	0.000237623766663452	0.00316957366483183	0.000121226358035337	0.00276196177835522	0.643664543190649	0.773993455683597	0.000121226358035337	0.0198036006546645	0.000216384040000188	0.00164645096151945	NA	NA	0.00860998357180442	0.0335036359651744	0.000121226358035338	0.00103177524230156
ENSG00000043355	0.979457995499443	0.993370326904524	0.00311399474542982	0.0182221210875898	NA	NA	0.34285192824747	0.577542178915891	NA	NA	NA	NA	NA	NA	NA	NA	NA	NA	0.0960657596744565	0.205982935314759	NA	NA	NA	NA	NA	NA	0.000121226358035337	0.00217723796671165	NA	NA	0.000437551635373737	0.00486801063169939	NA	NA	NA	NA
ENSG00000043462	0.62099289233509	0.838411151894298	0.0232062854481038	0.0776362534142181	0.0848595608597203	0.184729477782601	NA	NA	0.019562711576843	0.0930279284709664	0.0604370610338987	0.145052565045321	0.000437551635373737	0.00379828244996784	0.000121226358035337	0.00317340533167871	0.000216384040000188	0.00137177251439136	0.000759485002636158	0.00862259825222788	NA	NA	0.000121226358035337	0.00276196177835522	0.075799849447964	0.185129920885582	0.000237623766663452	0.00189180737961226	0.000216384040000187	0.00165454560734797	0.000121226358035338	0.00391018446574002	NA	NA	0.00306471629748349	0.00891291846065715
ENSG00000043514	0.006858616441288	0.129025162871317	0.148506082146668	0.288673013069434	0.513651104744683	0.657429615452898	NA	NA	0.92971799003261	0.962806797549538	0.0232062854481039	0.0731275119764328	0.0759969938308303	0.179279997449061	0.843397567466301	0.884819660162126	0.0863604299909704	0.140860650684328	NA	NA	0.857956712937207	0.90175527039297	0.000121226358035337	0.00276196177835522	0.442474102253364	0.607516561853531	0.307897556598534	0.427143376388507	0.00155298007177876	0.00561671059584829	NA	NA	0.414821649228728	0.544547061002757	0.000237623766663451	0.000855311064735149
ENSG00000043591	0.335800624890279	0.651705385851727	0.000237623766663452	0.00367999090965105	0.0116678896707901	0.0449260682365482	NA	NA	0.0388892957783786	0.142500051989103	0.00134948304971266	0.0113731179465445	0.637583698775169	0.756849637771533	0.000121226358035337	0.00447820650866336	0.000441339317378964	0.00249583496927958	NA	NA	0.000237623766663452	0.00316957366483183	0.000121226358035337	0.00186681073107666	0.0353375225501647	0.106953127194091	0.000121226358035337	0.00217723796671165	0.000216384040000187	0.00165454560734797	NA	NA	0.000759485002636161	0.00428979120567906	0.000121226358035337	0.00116758365716079
ENSG00000044012	NA	NA	NA	NA	NA	NA	0.533272067712976	0.741169598224181	NA	NA	NA	NA	NA	NA	NA	NA	NA	NA	0.0358462182705408	0.102353196839039	NA	NA	NA	NA	NA	NA	NA	NA	NA	NA	0.322747784162996	0.508137239063273	NA	NA	NA	NA
ENSG00000044090	0.170820049946556	0.486882897890519	0.154001812597347	0.290414626370249	0.000121226358035337	0.00402281834152504	NA	NA	0.187567522125639	0.379148656959842	0.0606041903784805	0.146541592308265	0.0353375225501647	0.103818598123938	0.000759485002636161	0.00317197908209144	0.000216384040000188	0.00137177251439136	NA	NA	0.14724886383666	0.242781816748335	0.0116678896707901	0.027642562429686	0.656299505538642	0.78060586883857	0.0161391535787316	0.0423872346579679	0.155786850271398	0.226587586136034	NA	NA	0.0604370610338988	0.135960593091269	0.31595756690798	0.416366036032668
ENSG00000044115	0.0103471538205422	0.153681803943584	0.00969761056850183	0.041273345718568	0.073000259258427	0.165859757026694	0.00127831537744683	0.0251310829088607	NA	NA	0.000237623766663452	0.00316658073667419	0.898348500721113	0.941301628758494	0.000121226358035338	0.00280510868746163	0.00256363947611433	0.00930674264007597	NA	NA	NA	NA	0.000237623766663451	0.00111946623574531	0.038106631911445	0.114835030685298	0.000121226358035337	0.0198036006546645	0.000216384040000188	0.00164645096151945	0.000121226358035337	0.00607625787481903	NA	NA	0.000121226358035338	0.00103177524230156
ENSG00000044459	0.913163333959389	0.970927100128681	0.805478028433864	0.888763994813817	0.736480424796764	0.828724446644801	NA	NA	0.399790733898964	0.601085677062501	0.981276616722349	0.98885173632742	NA	NA	0.000237623766663451	0.00169655131193593	NA	NA	NA	NA	0.00459461829208667	0.016424783807383	0.00320892519429612	0.010341463026885	0.00127831537744683	0.0093161322913389	0.00235745352557164	0.00929129590315732	NA	NA	NA	NA	0.0233889245204171	0.0687823039609241	0.000121226358035337	0.00165852196309049
ENSG00000044524	0.219411619434982	0.542446165919131	0.404844672563355	0.576341208091177	NA	NA	NA	NA	NA	NA	0.0161391535787316	0.0554115995976461	0.678115305236709	0.789239788882391	0.0388892957783786	0.0779435547301827	NA	NA	0.98706677937067	0.99303576978079	NA	NA	0.00472428889569295	0.0138309265069828	0.583471764225725	0.726524817519293	0.568323183307127	0.67061748293217	NA	NA	NA	NA	NA	NA	0.376646940479567	0.476885053480798
ENSG00000044574	0.373045032786219	0.678137665744911	0.818089959204211	0.899109708835109	0.0920648636644531	0.196770410113852	NA	NA	0.0476125686510206	0.161351609532534	0.137504715119762	0.262791706800421	0.569014054776208	0.70502739942313	0.601007878128722	0.683085133489992	0.470150822458057	0.557450603088187	NA	NA	0.00847511198652765	0.0268733147730013	0.0327860647122612	0.0640944656578704	0.140457824640441	0.285234572475191	0.548365310217807	0.652913799459327	0.120133081404655	0.181685921700036	NA	NA	0.0807294497598773	0.166039456927031	0.490951693085893	0.585847832292425
ENSG00000046604	0.8106247857456	0.934250478962878	0.000437551635373737	0.00306192902593931	0.000437551635373737	0.00292507194270418	NA	NA	0.000437551635373737	0.00552497725272594	0.00847511198652765	0.0338033417379975	0.000121226358035337	0.00581169864837487	0.000121226358035337	0.0410328689398457	0.000216384040000188	0.00199727412842167	NA	NA	0.000121226358035337	0.00326239198256552	0.000121226358035337	0.00186681073107666	0.000437551635373737	0.00310139033543289	0.000437551635373739	0.00305922508058909	NA	NA	NA	NA	NA	NA	0.000121226358035337	0.00165852196309049
ENSG00000046647	0.0736024969774993	0.349199635053294	0.181935672582579	0.329094567753786	0.485945937032119	0.632189803912169	NA	NA	0.257052721050954	0.460023296271084	0.00735329143759799	0.0326009307552424	0.103218048516339	0.219898480162195	0.548365310217807	0.638067696645189	0.171421530606266	0.241875771287536	NA	NA	0.40840825290362	0.526437045077951	0.416385015276621	0.506342849307555	0.437114830770137	0.603174405548293	0.715665521278605	0.793047626551677	0.0114244145544554	0.0276471206847054	NA	NA	0.0161391535787316	0.0512021701495386	0.0743046214532734	0.129740459549604
ENSG00000046651	0.62432971323271	0.840004213767827	0.170820049946556	0.318120311400623	0.518653937403118	0.660638049554754	NA	NA	0.550154673344688	0.721285459496842	0.313347610440992	0.47244989180473	0.289745214967384	0.444654560875935	0.397134284321282	0.495863016774723	0.0151812963115275	0.0336766575128561	NA	NA	0.0217200789591479	0.0570482085680839	0.0220013250335138	0.0463116996161417	0.176506069186101	0.330894754501853	0.0161391535787316	0.0422900567544169	0.0648880243156156	0.110647224294867	NA	NA	0.0299830542091696	0.082037165639937	0.170820049946556	0.255407260989209
ENSG00000046653	NA	NA	0.165867951556802	0.314207466820138	NA	NA	0.205181174500202	0.434133357473163	NA	NA	0.695535637886475	0.802208482951517	NA	NA	NA	NA	NA	NA	0.416385015276621	0.561283960462506	NA	NA	0.0706749464996562	0.117472062426191	NA	NA	0.0563746594461858	0.112556693348409	NA	NA	0.023916122406551	0.0949655482332924	NA	NA	0.0446260575272168	0.0854263850343464
ENSG00000046889	NA	NA	NA	NA	NA	NA	NA	NA	NA	NA	NA	NA	NA	NA	NA	NA	NA	NA	NA	NA	NA	NA	NA	NA	NA	NA	0.26804719999668	0.379883205799436	NA	NA	0.376646940479567	0.556041740302777	NA	NA	NA	NA
ENSG00000047056	0.601007878128722	0.827628511839038	0.000437551635373737	0.00306192902593931	0.00134948304971266	0.0115803679238582	NA	NA	0.00127831537744683	0.0140702754036087	0.039664906188456	0.10884930063674	0.0872190843092269	0.194012679844302	0.944708461166875	0.962005461459698	0.0519957816853927	0.093388869454496	NA	NA	0.000437551635373739	0.00427565800700129	0.000121226358035337	0.00276196177835522	0.747060710955105	0.847345532888003	0.000121226358035337	0.00217723796671165	0.000843050628382688	0.00370050586827213	NA	NA	0.322747784162996	0.454856020595366	0.000121226358035338	0.00103177524230156
ENSG00000047188	0.0575830780118188	0.316255811227878	0.93260483645647	0.95810435493089	0.344454877504655	0.499529847651913	NA	NA	0.439516933560239	0.637073048563999	0.0975685880159793	0.207014270976085	0.12824910282022	0.253612958479809	0.00134948304971266	0.00726594384796169	0.000216384040000187	0.00223168961296505	0.0431923462336981	0.117564159669423	0.000237623766663451	0.00190616312289316	0.000121226358035337	0.00276196177835522	0.720088833113569	0.825780970180156	0.000237623766663452	0.00185319906574262	0.00245048222911238	0.0073299118221525	0.0622234718278968	0.178871577043238	0.00311399474542983	0.0156249291527806	0.000121226358035337	0.00165852196309049
ENSG00000047249	0.974772376195772	0.990977890176923	0.0272115101557866	0.0859467266884628	0.000121226358035337	0.00402281834152504	NA	NA	0.092516528799987	0.245267457335982	0.96383858215099	0.981263757125826	0.442474102253363	0.594693031374254	0.185082098901711	0.266650585298126	0.00909162647728955	0.0212204039615207	NA	NA	0.00205588722599396	0.00963637430456652	0.0972214578751142	0.15370217466603	0.818089959204211	0.895310407445239	0.734969899703096	0.80876021102791	0.546220883695501	0.631384797562998	NA	NA	0.807802382694135	0.870753961621303	0.113443551023251	0.185030725764835
ENSG00000047315	NA	NA	0.000237623766663451	0.00215257299594649	0.000121226358035337	0.00285086798998419	NA	NA	0.536588260807369	0.710641802235475	0.938689883559535	0.966547445132907	NA	NA	0.00847511198652765	0.0230668719659545	0.00909162647728955	0.0212204039615207	NA	NA	0.000121226358035337	0.00326239198256552	0.880022713283641	0.913362558061699	NA	NA	0.000121226358035338	0.00125356125356125	0.000843050628382686	0.00326310190563584	NA	NA	0.000121226358035337	0.00243782519958544	0.656299505538642	0.731234995456486
ENSG00000047346	0.000121226358035338	0.0374403374403374	0.068142370758708	0.165596110488923	0.303610057073048	0.456735580691088	NA	NA	0.116325551676737	0.28416877871938	0.398260704974512	0.552860237628449	0.0759969938308303	0.179279997449061	0.500828522734075	0.598925894308563	0.561026833339595	0.637900731190634	NA	NA	0.187567522125639	0.290157480018636	0.6818615022017	0.755428613045352	0.0728476245679899	0.176984010800436	0.22251370573592	0.331420828047515	0.154547293882401	0.223116846321266	NA	NA	0.0807294497598772	0.166170557958951	0.0415791865941472	0.081956391690905
ENSG00000047410	0.0462852710613756	0.287739955866912	0.0622234718278966	0.157071064407963	0.500828522734076	0.644621848161671	NA	NA	0.529479082292749	0.706026319359653	0.47621147409113	0.620961050385874	0.880022713283641	0.930832255282449	0.0925165287999871	0.155321687802803	0.350204786305498	0.434511421083357	NA	NA	0.111190147756885	0.195966750871209	0.594247966047918	0.672796460526522	0.0604370610338988	0.156518972747288	0.34285192824747	0.457157458013217	0.102442519977348	0.162314149548807	NA	NA	0.0359744326826914	0.093530670242999	0.154001812597347	0.230086254725167
ENSG00000047457	0.075799849447964	0.351438625943161	NA	NA	NA	NA	NA	NA	NA	NA	0.371571464021968	0.525132950067333	0.0604370610338988	0.151415622946274	NA	NA	NA	NA	NA	NA	NA	NA	0.164852160251233	0.239120372705195	NA	NA	NA	NA	NA	NA	NA	NA	NA	NA	0.0030647162974835	0.00886413285270972
ENSG00000047578	0.154001812597347	0.467450266772607	0.0662667882186773	0.162078755749642	0.533715334709691	0.668107707366799	NA	NA	0.836187051382459	0.910294113599899	0.188673774182937	0.328166439369759	0.0213358257847089	0.0736991201679022	0.00526518735087119	0.0174478453835685	0.0638243874513724	0.106597319622331	NA	NA	0.453105315685978	0.571478493379052	0.0604370610338988	0.104687249333134	0.0130299896285473	0.053319211652545	0.548365310217807	0.649780538238618	0.357712667756486	0.452974520332637	NA	NA	0.666756412501236	0.762997559663115	0.27920373598524	0.376597408543198
ENSG00000047579	0.57083211905207	0.810333913790912	0.989453579716816	0.991240217163879	0.0807294497598772	0.178619432318062	NA	NA	0.0145448944751577	0.0809750232278516	0.00685861644128802	0.0275568615679521	0.513651104744683	0.660710334232793	0.83668905402508	0.880324248428896	0.00982074922507514	0.0241475645942147	NA	NA	0.0851017476231817	0.158266011519535	0.65078296412244	0.723879314378412	0.689906966440666	0.808504827738914	0.307394793347314	0.42410179507884	0.000216384040000188	0.00164645096151945	NA	NA	0.830704688513696	0.885259574431154	0.00205588722599397	0.007001332001332
ENSG00000047597	NA	NA	0.60357523816749	0.742507898838648	NA	NA	0.187567522125639	0.414039210607838	NA	NA	NA	NA	NA	NA	0.111190147756885	0.177932389988728	NA	NA	0.233896445281916	0.381072045737173	NA	NA	0.0736024969774993	0.122422013985227	NA	NA	0.171167351316666	0.269905854124728	NA	NA	0.754456521365027	0.858216718141341	NA	NA	0.0220013250335138	0.0490590460154207
ENSG00000047617	NA	NA	NA	NA	NA	NA	0.0872190843092269	0.276944680449353	NA	NA	NA	NA	NA	NA	NA	NA	NA	NA	0.0103471538205422	0.0430370881075106	NA	NA	NA	NA	NA	NA	NA	NA	NA	NA	0.0118413733741279	0.0618727158886029	NA	NA	NA	NA
ENSG00000047621	0.462105697435731	0.748662121718616	0.154854682740811	0.295679818470983	0.26804719999668	0.418100040073448	NA	NA	0.576072894044906	0.741305280726047	0.151219308955951	0.277888697533836	0.114962821591887	0.237621751107917	0.882890677194719	0.916190238037064	0.855656522939874	0.891941618204543	NA	NA	0.765231671417615	0.833915545487376	0.0136946794657304	0.0319457162624081	0.26804719999668	0.434839219748049	0.654882804247784	0.743514932816992	0.670994532612831	0.744817815979324	NA	NA	0.765231671417615	0.840896374775053	0.000121226358035337	0.00165852196309049
ENSG00000047648	0.228584593839835	0.55269005086398	0.00212380316600276	0.0141050177892283	0.0233889245204171	0.0745570375341368	NA	NA	NA	NA	0.00847511198652767	0.0349282892090114	NA	NA	0.000759485002636162	0.00389667262458782	0.000843050628382687	0.0036678199150324	NA	NA	NA	NA	0.000237623766663453	0.00187895541055392	NA	NA	NA	NA	NA	NA	NA	NA	NA	NA	0.295570907547621	0.392325012295206
ENSG00000047662	NA	NA	0.00659285634720479	0.0303297790072366	NA	NA	NA	NA	NA	NA	0.0457900280689947	0.118111231491513	0.898856420613341	0.942074579610672	0.000775341433574616	0.00349388785032349	NA	NA	NA	NA	NA	NA	0.00127831537744683	0.0041610620463206	0.233035319876391	0.399740413103946	0.0327860647122612	0.0748443038510966	NA	NA	0.0457900280689947	0.147161445033785	NA	NA	0.000121226358035337	0.00165852196309049
ENSG00000047849	0.000775341433574616	0.048533770755993	0.237126170028282	0.401178031960845	0.484805715900412	0.630856359497931	NA	NA	0.341446360045035	0.548501786135337	0.00306471629748349	0.0150647238010733	0.00875794283652115	0.0401054303161272	0.0622234718278968	0.115034454809314	0.00256363947611433	0.00930674264007597	NA	NA	0.0103471538205422	0.0310552770729762	0.773855691480953	0.827885737291678	0.000121226358035337	0.0440332815332815	0.00320892519429612	0.0114652424842794	0.000441339317378966	0.00247907607023629	NA	NA	0.000775341433574613	0.00529159027182743	0.00685861644128802	0.0199143941525087
ENSG00000047932	0.375445195640372	0.679728335475384	0.676270262332695	0.796655896810329	0.535152729408057	0.669259098661579	NA	NA	0.461166654848294	0.658521033644429	0.0180237436220661	0.0610734473329893	0.0099321702448382	0.044633699459226	0.609709588570765	0.695324819869451	0.0199085182635941	0.0412564024604158	NA	NA	0.00735329143759799	0.0256055327047939	0.00127831537744683	0.0041610620463206	0.502221069749759	0.66523587081356	0.124703680657232	0.20994002459971	0.0509240092164695	0.0906554222733058	NA	NA	0.0575830780118188	0.132359880746978	0.0186839192472564	0.0424234288108634
ENSG00000047936	NA	NA	NA	NA	NA	NA	NA	NA	NA	NA	NA	NA	NA	NA	NA	NA	NA	NA	NA	NA	NA	NA	NA	NA	NA	NA	NA	NA	NA	NA	0.485945937032119	0.655831779331779	NA	NA	NA	NA
ENSG00000048028	0.864136753708533	0.952433617211277	0.917078116595619	0.949402699104165	0.580570404944033	0.70791876929061	NA	NA	0.513651104744683	0.699822203939851	0.000775341433574616	0.00537531685072669	0.0743046214532733	0.174569796947419	0.00127831537744684	0.00503398962742757	0.00147746845629712	0.00521993874561676	NA	NA	0.000121226358035337	0.00474436184215364	0.000237623766663452	0.00195150195150195	0.0468260552678162	0.131726831726832	0.0327860647122612	0.0748443038510966	0.00409494245704606	0.0123062375622103	NA	NA	0.000121226358035337	0.00345489635812216	0.0359744326826914	0.0726064059397393
ENSG00000048052	NA	NA	0.092516528799987	0.20834898417782	NA	NA	0.05950410093618	0.222168372782288	NA	NA	0.00735329143759799	0.0326009307552424	NA	NA	0.000437551635373737	0.00205762491476777	NA	NA	NA	NA	NA	NA	0.137504715119762	0.20538327352618	0.167427489353402	0.319900647660502	0.000775341433574617	0.00467891175252037	NA	NA	0.511257172428105	0.676175848184657	NA	NA	0.938689883559535	0.957398806123378
ENSG00000048140	0.129289139496438	0.430284475060594	0.000437551635373737	0.00306192902593931	0.000759485002636161	0.00513072265649585	NA	NA	0.074110667947693	0.212682178348377	0.000121226358035337	0.0040416398269281	0.716791983625809	0.814262456378784	0.761452364004493	0.823929556065285	0.892046265173594	0.91963773930987	NA	NA	0.00355130595275893	0.014811753902663	0.915889389797106	0.936580432277914	0.254326455575806	0.415789674806068	0.000237623766663451	0.00103822557810288	0.000216384040000188	0.00164645096151945	NA	NA	0.00847511198652765	0.0316201754047058	0.000121226358035337	0.00165852196309049
ENSG00000048162	0.402719302426831	0.70389591004735	0.34285192824747	0.513054932778435	0.0457900280689947	0.118302872521944	NA	NA	0.462816787901863	0.659080279842694	0.0263284479146643	0.0796786888612197	0.185792579545584	0.327330147608912	0.857956712937207	0.895874214723348	0.0780779241203133	0.124222436093049	NA	NA	0.693306749148723	0.776436030094567	0.0699420437918278	0.116575293000857	0.356905168191158	0.532380113971991	0.431853483213371	0.54522296128011	0.869486694407801	0.908001693514772	NA	NA	0.470750455360987	0.596302151287344	0.640674649311522	0.72112529017568
ENSG00000048342	0.61594433056794	0.837183315367884	0.431853483213371	0.596196301808547	0.550835943360095	0.686658203154651	NA	NA	NA	NA	0.477887798309931	0.623266986287452	0.00200974102058751	0.0123801596843306	NA	NA	NA	NA	NA	NA	NA	NA	0.0276507791048546	0.0562685483060539	0.00713282903534815	0.0356785535718689	0.000121226358035337	0.00217723796671165	NA	NA	NA	NA	NA	NA	0.6818615022017	0.755224234051596
ENSG00000048392	0.000437551635373737	0.0322562907178292	0.00685861644128802	0.0301310716028999	0.000237623766663451	0.00199756919940406	NA	NA	0.246039251947802	0.448461445861229	0.00200974102058751	0.0106903321627248	0.0145448944751577	0.0597398510737508	0.477887798309931	0.572206573656931	0.00443046298675161	0.012959832751258	NA	NA	0.98706677937067	0.991123773824678	0.110253749848397	0.168240010345273	0.373966418672392	0.544273057586219	0.00745251280412521	0.0236032388663968	0.305237961329141	0.391375458712142	NA	NA	0.0891066267945642	0.177985278449316	0.132938221825176	0.209369684565507
ENSG00000048405	NA	NA	NA	NA	NA	NA	NA	NA	NA	NA	0.328147445771193	0.483791749622614	NA	NA	NA	NA	NA	NA	0.00124699793146673	0.00917607584274251	NA	NA	0.00526518735087119	0.015856909974557	NA	NA	NA	NA	NA	NA	0.000121226358035337	0.00433128125435818	NA	NA	0.00212380316600276	0.00830459514735617
ENSG00000048462	0.193049053596277	0.513818693846054	0.131499462614159	0.264512434059326	0.225723949353142	0.372466177867573	NA	NA	0.185082098901711	0.376502531713175	0.197513436399872	0.339586549196079	0.941579067039708	0.969701419831229	0.00320892519429612	0.0108883854185397	0.00786067410130318	0.01983766825464	NA	NA	0.000237623766663451	0.00190616312289316	0.000775341433574619	0.00390192780598074	0.513651104744683	0.674548058045452	0.111190147756886	0.191640767571752	0.0825710190926701	0.136317165247983	NA	NA	0.065243517132148	0.141940773462284	0.000121226358035337	0.00165852196309049
ENSG00000048471	NA	NA	NA	NA	NA	NA	NA	NA	NA	NA	0.0176492943067864	0.0599554981711116	NA	NA	NA	NA	NA	NA	NA	NA	NA	NA	0.00212380316600276	0.00777774436973351	NA	NA	NA	NA	NA	NA	NA	NA	NA	NA	0.000121226358035337	0.00116758365716079
ENSG00000048540	0.556057356407548	0.802794037824588	0.000775341433574616	0.00613542440465517	0.000437551635373737	0.00292507194270418	NA	NA	NA	NA	0.000775341433574616	0.00537531685072669	NA	NA	0.00127831537744683	0.00507379831607006	0.000441339317378965	0.00223776223776224	NA	NA	NA	NA	0.000237623766663451	0.00111946623574531	NA	NA	NA	NA	NA	NA	NA	NA	NA	NA	NA	NA
ENSG00000048545	NA	NA	NA	NA	NA	NA	0.0736024969774993	0.252760096650371	NA	NA	NA	NA	0.00426115299991935	0.0244371425094317	NA	NA	NA	NA	NA	NA	NA	NA	NA	NA	0.000775341433574616	0.00620551237110251	NA	NA	NA	NA	NA	NA	NA	NA	NA	NA
ENSG00000048649	0.0140628703730775	0.175499498028438	0.0912455717330963	0.204088092181025	0.0156812564769522	0.0551227956291247	NA	NA	0.380958752297579	0.583937877840317	0.937105245114976	0.965321107576179	0.00134948304971266	0.0131068357239601	0.696281398905776	0.768390175045166	0.00443046298675161	0.012959832751258	NA	NA	0.61594433056794	0.716595058970796	0.254326455575806	0.336924415274503	0.00516656517452524	0.0301170270479733	0.173807767598068	0.274757684711602	0.943057862569929	0.961888498564555	NA	NA	0.590858416319255	0.700214383370821	0.0656208837658435	0.118078214450255
ENSG00000048707	0.602867363215488	0.829126456418742	0.535152729408057	0.686764502510047	0.000121226358035337	0.00402281834152504	NA	NA	0.98706677937067	0.991898084780647	0.164468651585457	0.299375863811705	0.000775341433574616	0.00653862936261389	0.134602053100932	0.207705460849643	0.000216384040000187	0.00223168961296505	NA	NA	0.0807294497598773	0.154544730069206	0.246601401537002	0.332363639599454	0.000775341433574616	0.00620551237110251	0.781239482748224	0.846307259959694	0.00597573247157427	0.0156019738773564	NA	NA	0.173807767598067	0.291882747182585	0.246601401537002	0.341319760109042
ENSG00000048740	NA	NA	NA	NA	NA	NA	0.307394793347314	0.546005132054676	NA	NA	0.00235745352557165	0.0136224131494135	NA	NA	NA	NA	NA	NA	0.496556643034423	0.63693595161422	NA	NA	0.111190147756885	0.171088206072251	NA	NA	NA	NA	NA	NA	0.0798827613180494	0.206096630310614	NA	NA	0.00134948304971266	0.00625318328667611
ENSG00000048991	0.63758369877517	0.845293310115444	0.356905168191158	0.533631317758713	0.401535093099293	0.555914659302176	NA	NA	0.993967146149408	0.995036410172079	0.111190147756886	0.224074584419412	0.693900467155123	0.799914041577015	0.689906966440666	0.762269217858342	0.631767063022404	0.699818008492937	NA	NA	0.905947545942161	0.936557130008874	0.760204579288092	0.821061026643732	0.340365204494608	0.508911891574844	0.356905168191158	0.478183858230624	0.634492199261273	0.706733065353755	NA	NA	0.771833605915447	0.844419256003005	0.375084355974699	0.474826002679884
ENSG00000049089	0.0415791865941472	0.275400066004093	0.000121226358035337	0.0034031154031154	0.844285896622602	0.899067132733895	0.00526518735087119	0.0623657388363271	NA	NA	0.0524830266086069	0.132118503418278	0.745389347525046	0.836489888121118	0.00127831537744683	0.00507379831607006	NA	NA	0.254326455575806	0.398253963530559	NA	NA	0.000759485002636161	0.00254789668778327	0.111190147756885	0.2383206015332	0.335800624890279	0.451518505285357	NA	NA	0.142770011822527	0.299592690199792	NA	NA	0.000775341433574616	0.0028888490426952
ENSG00000049130	0.205181174500202	0.525061072733503	0.550835943360095	0.704535587800441	NA	NA	0.307394793347314	0.546896423488	NA	NA	NA	NA	0.105357089765006	0.221505523734926	0.0548392700135183	0.101180921026282	NA	NA	0.813683562955557	0.88521056359941	NA	NA	NA	NA	0.134602053100932	0.272284617739163	0.816510488707019	0.87405152031671	NA	NA	NA	NA	NA	NA	0.711108572665846	0.77567115652389
ENSG00000049167	0.794302146611762	0.921250954419657	0.834517508095875	0.906360165347651	0.26804719999668	0.418100040073448	NA	NA	0.0891066267945642	0.237559626407985	0.126507264831279	0.245694090855381	0.00969761056850183	0.0425513880059335	0.00426115299991935	0.0139149318960045	0.859303332945858	0.892899519501863	NA	NA	0.000775341433574616	0.00423651465904987	0.412896936189343	0.503245176957198	0.0156812564769522	0.0602409714787565	0.0116141685792288	0.0324107142857143	0.0655647740192734	0.113339313586494	NA	NA	0.000237623766663452	0.00296955047417155	0.180985973157479	0.264454542715412
ENSG00000049192	0.00235745352557165	0.0840641538754746	0.548365310217807	0.699170192252514	0.773086411747411	0.851879768934185	NA	NA	0.890673904336166	0.942479839282165	0.404844672563355	0.56061169534452	0.22048741947971	0.369928434776447	0.696281398905776	0.768390175045166	0.0267816495363756	0.0524797128005684	NA	NA	0.00426115299991935	0.0164727568889672	0.58362362965261	0.665257395186973	0.00860998357180438	0.039462738386789	0.882890677194719	0.923963466895222	0.0817203053301768	0.132769250191325	NA	NA	0.00459461829208668	0.019394689817225	0.0752833042475537	0.131550636891639
ENSG00000049245	0.897279042710655	0.966299362279262	0.000121226358035337	0.0034031154031154	0.110931568689126	0.221767898228966	NA	NA	0.495906857774994	0.68681143752777	0.901732727396509	0.944727164285423	0.155828765532465	0.292344022525631	0.318295380773498	0.415658001564737	0.0780779241203133	0.124336262393685	NA	NA	0.00134948304971266	0.00882520902080804	0.000775341433574613	0.00310752539464498	0.0462852710613756	0.131244829424441	0.00127831537744683	0.0050328853302831	0.491240815090783	0.578303841618227	NA	NA	0.0276507791048546	0.0777216159015322	0.023916122406551	0.0523551449941034
ENSG00000049246	0.0130299896285473	0.174721574721575	0.000121226358035337	0.00471407806500155	0.000121226358035337	0.00402281834152504	NA	NA	0.00212380316600276	0.0218834928512348	0.000121226358035337	0.0040416398269281	0.0273154907149813	0.0868363133849859	0.882890677194719	0.918908407629391	0.0460783695593854	0.0797258518374056	NA	NA	0.105149324771362	0.186782911824371	0.0462852710613756	0.0838822503891654	0.880812844853266	0.935043956856194	0.00355130595275893	0.0130740140464614	0.00786067410130318	0.0206146754385652	NA	NA	0.000437551635373737	0.00243228888194823	0.000121226358035337	0.00165852196309049
ENSG00000049247	NA	NA	NA	NA	NA	NA	NA	NA	NA	NA	0.833346056769408	0.899507775060753	NA	NA	NA	NA	NA	NA	NA	NA	NA	NA	NA	NA	NA	NA	NA	NA	NA	NA	NA	NA	NA	NA	0.0280173927583613	0.0604126022355274
ENSG00000049283	0.276175566659667	0.598417873647527	NA	NA	NA	NA	0.00685861644128802	0.0712751300986595	NA	NA	NA	NA	NA	NA	NA	NA	NA	NA	0.000437551635373737	0.00491852435514407	NA	NA	NA	NA	NA	NA	NA	NA	NA	NA	0.505830400612436	0.672778182962232	0.065243517132148	0.141940773462284	0.924848627781156	0.945591663238722
ENSG00000049323	0.254326455575806	0.572982240963206	0.00355130595275893	0.0210573550555418	NA	NA	0.189797545202646	0.416176236127574	NA	NA	0.00134948304971266	0.0109740611764903	0.934217185854807	0.962697135705985	0.773855691480953	0.82900535147056	NA	NA	0.028837077108826	0.08849598114304	NA	NA	0.0119858635694054	0.028660247618403	0.159309435550625	0.308038881194007	0.000775341433574613	0.00360204810669207	NA	NA	NA	NA	0.267584516528773	0.398956483231027	0.104667609402956	0.171331854515624
ENSG00000049449	0.275118988401349	0.59686405554669	0.111190147756886	0.233393738374581	NA	NA	0.193049053596276	0.425784730348381	NA	NA	0.814830425590206	0.890909674973819	0.000121226358035337	0.00581169864837487	0.000775341433574616	0.00349388785032349	NA	NA	0.0652435171321479	0.15417325031419	NA	NA	0.092516528799987	0.148922347050462	0.000121226358035338	0.00255265400192936	0.000237623766663451	0.00103822557810288	NA	NA	0.477887798309931	0.648101975126956	NA	NA	0.104667609402956	0.171287300659294
ENSG00000049540	NA	NA	NA	NA	NA	NA	0.571524280322485	0.773088412851024	NA	NA	NA	NA	NA	NA	NA	NA	NA	NA	0.224217503980811	0.367163148484734	NA	NA	NA	NA	NA	NA	NA	NA	NA	NA	0.164852160251232	0.32895266143348	NA	NA	NA	NA
ENSG00000049541	0.58362362965261	0.818021285663426	0.074110667947693	0.176090215226018	0.387103341911499	0.540779844701413	NA	NA	0.218177364880599	0.416143340726042	0.000437551635373739	0.00506022360409417	0.00124699793146673	0.00887373737373737	0.290470723683109	0.382946120337425	0.000216384040000188	0.00199727412842167	NA	NA	0.00212380316600276	0.00988148951355259	0.401535093099294	0.493073818315616	0.0215642433752496	0.0764334610642998	0.00847511198652764	0.0250786320746141	0.000216384040000186	0	NA	NA	0.0156812564769522	0.0501890254939943	0.000437551635373737	0.00136278968395757
ENSG00000049656	0.880812844853266	0.961222370902913	0.155179913564401	0.29637974232027	0.509946117642624	0.65111056297497	NA	NA	0.137504715119762	0.313202828987622	0.3871033419115	0.540921441061482	0.867233624474665	0.918913378429626	0.993967146149408	0.993993946827973	0.156886431870238	0.225247836908854	NA	NA	0.290230668481857	0.403641075200708	0.733076836904616	0.794128452432517	0.881707703789341	0.935685820615409	0.132938221825176	0.222927859816191	0.461443297505545	0.550574296125543	NA	NA	0.538360545658358	0.65726756018987	0.25365612565313	0.345149739808494
ENSG00000049759	0.358425398394894	0.67210274814038	0.386531032177557	0.555992858080145	0.244728093694066	0.394630957292212	0.661896858711183	0.827491635221104	0.682602357508375	0.81979241541079	0.173807767598068	0.310692727707043	0.0161391535787316	0.0607370407370407	0.0280173927583612	0.0602970210426351	NA	NA	NA	NA	0.6818615022017	0.767951084310477	0.000121226358035337	0.00276196177835522	0.0851017476231818	0.197583301013833	0.000121226358035337	0.00217723796671165	0.0267816495363755	0.0543581386028598	NA	NA	0.386531032177557	0.516271187989019	0.00235745352557165	0.00804984065853631
ENSG00000049768	NA	NA	NA	NA	NA	NA	NA	NA	NA	NA	NA	NA	0.000237623766663452	0.00533758639021797	NA	NA	NA	NA	NA	NA	NA	NA	0.000237623766663452	0.00195150195150195	0.000121226358035337	0.00297689790647537	NA	NA	NA	NA	NA	NA	NA	NA	0.000237623766663451	0.000855311064735149
ENSG00000049860	0.275118988401349	0.597540991448963	0.000237623766663452	0.003817597407341	0.000437551635373737	0.00292507194270418	0.0743046214532734	0.252669895685965	0.000237623766663453	0.00700400877392028	0.0116678896707901	0.0437490171077749	0.104112088397114	0.21932722254203	0.110931568689126	0.176242192720748	0.0281421595611494	0.0537349014621742	0.0132349166464515	0.0513551807669455	0.028837077108826	0.0708348542288819	0.00306471629748349	0.00843508221637339	0.470718734999398	0.634564944386105	0.0302435020594694	0.069716644451133	0.102107765166246	0.159234273660551	0.481038804597678	0.647979036979539	0.00735329143759799	0.0304527613540489	0.396441598756795	0.498639664604788
ENSG00000049883	0.0920648636644531	0.376728580768376	0.27065652227137	0.440674889440931	0.959196017378515	0.976052280298546	NA	NA	0.937105245114976	0.969489779996879	0.000121226358035337	0.0040416398269281	0.593408197345055	0.724100216783144	0.34285192824747	0.438148294308167	0.0078606741013032	0.0204055196140758	NA	NA	0.00426115299991935	0.0164727568889672	0.000437551635373737	0.00152126111494057	0.185792579545584	0.339428700511105	0.852012659424752	0.897233921147733	0.00147746845629712	0.00539790076098038	NA	NA	0.00745251280412523	0.0302687240476078	0.0925165287999871	0.156974896139801
ENSG00000050030	0.168453829766215	0.482777411330548	0.000121226358035337	0.00471407806500155	0.00127831537744683	0.00832937401975059	NA	NA	NA	NA	0.000237623766663451	0.00184813166631348	0.857956712937207	0.91359008937543	0.857956712937207	0.895213784045336	0.15007608088054	0.212400677298078	NA	NA	0.816510488707019	0.873198984567894	0.717544913413494	0.780162772086723	0.192623374609313	0.349813407445973	0.000121226358035337	0.00146577831617202	0.00909162647728952	0.022193090993091	NA	NA	NA	NA	NA	NA
ENSG00000050130	0.465918840395748	0.749865069520118	0.00860998357180438	0.0378090027300931	0.389356877831472	0.545088605668061	NA	NA	0.000437551635373737	0.00552497725272594	0.00957534841900138	0.0381285475914632	0.00127831537744683	0.0092090026255747	0.0159180331276574	0.0384036269308849	0.00155298007177876	0.0054718777202836	NA	NA	0.000759485002636161	0.00377880076372539	0.0119858635694054	0.028660247618403	0.000775341433574619	0.00851276328836743	0.00134948304971266	0.0072245994626331	0.000216384040000187	0.00165454560734797	NA	NA	0.00847511198652765	0.0316201754047058	0.000121226358035337	0.00116758365716079
ENSG00000050327	NA	NA	NA	NA	NA	NA	NA	NA	NA	NA	0.0145448944751577	0.0540317563573378	NA	NA	NA	NA	NA	NA	NA	NA	NA	NA	0.00777769420191559	0.0206301634873063	NA	NA	NA	NA	NA	NA	NA	NA	NA	NA	0.64861541494458	0.727463700957677
ENSG00000050344	0.0359744326826914	0.25721897804372	0.00127831537744683	0.00906346524609048	0.089106626794564	0.190680198746264	NA	NA	0.230657653480881	0.436199355378198	0.729550736695656	0.827200684507774	0.000437551635373737	0.00379828244996784	0.00426115299991935	0.0139149318960045	0.000216384040000187	0	NA	NA	0.000775341433574617	0.00584225245712482	0.00127831537744683	0.0041610620463206	0.000775341433574616	0.00620551237110251	0.000237623766663452	0.00189180737961226	0.000216384040000188	0.00164645096151945	NA	NA	0.00200974102058751	0.00954372360312954	0.000759485002636161	0.00249411318113608
ENSG00000050393	0.689351386719257	0.876342531481132	0.0537957954356589	0.140347182882331	0.107051541270362	0.215555711097112	NA	NA	0.846046723146365	0.916392630708779	0.328738851095923	0.484089632090088	0.312741235695723	0.472088128673495	0.075799849447964	0.132856838515508	0.000216384040000188	0.00199727412842167	NA	NA	0.164468651585457	0.26571338416063	0.351587902828146	0.443367548630706	0.95606347521417	0.977288893882977	0.00426115299991935	0.0147584973166369	0.000216384040000189	0.00151865783634737	NA	NA	0.189797545202646	0.309883219495845	0.738099348084422	0.80454612824555
ENSG00000050405	0.0920648636644533	0.379491477988171	0.8278674516256	0.901205247488358	0.314685389070721	0.471049612946211	NA	NA	0.934696704082419	0.965982645535718	0.0599992785198869	0.143545513227042	0.292673670867319	0.44866907018415	0.544279564172038	0.635086377902053	0.0317715264036797	0.0610224726729581	NA	NA	0.0816130933772906	0.155351186281419	0.0500940526073171	0.0905507404498662	0.000775341433574619	0.00851276328836743	0.408408252903619	0.527422512776266	0.0288993423121954	0.0584447784873091	NA	NA	0.315195098813607	0.447956770970016	0.671733079533595	0.746883169684126
ENSG00000050426	0.000237623766663451	0.0272293363202454	0.000121226358035337	0.00471407806500155	0.000121226358035337	0.00285086798998419	NA	NA	0.130736567542268	0.302725807991365	0.00459461829208669	0.0220373423625456	NA	NA	0.000121226358035337	0.0410328689398457	0.000441339317378963	0.00191250609855261	NA	NA	0.000121226358035337	0.00474436184215364	0.0308849626841173	0.0615867961735911	0.000121226358035337	0.00297689790647537	0.0543014629686036	0.110329596528388	0.000216384040000187	0	NA	NA	0.000121226358035337	0.00345489635812216	0.453809473513455	0.556116655845285
ENSG00000050438	0.71735455836793	0.885784266536479	0.000437551635373739	0.0057913633278301	0.0032762525915965	0.0202092319896871	NA	NA	0.020990557371815	0.0972813158941341	0.00713282903534815	0.0310847833783614	0.00735329143759799	0.0368778696051423	0.0179256542937983	0.04178411748561	0.230915836737594	0.309109557109557	NA	NA	0.626476981186465	0.727677429903908	0.0596357594012217	0.103120985466194	0.0247366913883391	0.0828363536226003	0.0207668508813684	0.0525434243176179	0.234822657061807	0.320649571482174	0.86151700685461	0.923473630679949	0.26804719999668	0.397574815756634	0.244232805209547	0.338361586813599
ENSG00000050555	NA	NA	NA	NA	NA	NA	NA	NA	NA	NA	NA	NA	NA	NA	NA	NA	NA	NA	NA	NA	NA	NA	NA	NA	NA	NA	NA	NA	NA	NA	NA	NA	NA	NA	NA	NA
ENSG00000050628	0.171167351316666	0.484728094759707	0.000775341433574616	0.00613542440465517	NA	NA	NA	NA	NA	NA	NA	NA	0.576072894044906	0.711370991002905	0.233896445281916	0.325300939762591	NA	NA	NA	NA	NA	NA	NA	NA	0.601007878128722	0.73797448557832	0.0118413733741279	0.0340850854418029	NA	NA	NA	NA	NA	NA	NA	NA
ENSG00000050730	0.83668905402508	0.945086878403449	0.462816787901863	0.626889679521259	0.0656208837658435	0.153812413317919	NA	NA	NA	NA	0.111190147756885	0.224731897543384	0.088622162785788	0.195293080773653	0.0807294497598772	0.138199193266458	0.165334053565981	0.236165447889029	NA	NA	NA	NA	0.590156609838783	0.670544641032125	0.0524830266086069	0.142360276368452	0.997901684607824	0.994876944964818	0.196498005244182	0.276722592897358	NA	NA	NA	NA	0.0995430000066197	0.166141992979555
ENSG00000050748	0.205181174500202	0.526461502342623	0.290230668481856	0.456884887771526	0.920382043523474	0.946412562583481	NA	NA	0.0032762525915965	0.0325083377216079	0.384176120628188	0.536355156619856	0.280767016782271	0.438455573004517	0.2010654640015	0.286739382358718	0.715915585193561	0.776953631693945	NA	NA	0.755600519092674	0.826295203364403	0.616658223980149	0.695467207414379	0.154001812597347	0.295866936254892	0.999201886239893	0.996090467458096	0.592413678764299	0.673139935396745	NA	NA	0.204790058862276	0.329062733735631	0.210769239458502	0.299358482193451
ENSG00000050767	0.113443551023251	0.413725739501141	0.00306471629748349	0.0168049881911268	NA	NA	0.160912472994953	0.380812837955695	NA	NA	NA	NA	NA	NA	0.0052651873508712	0.017396237263134	NA	NA	0.156818645772334	0.290150005169768	NA	NA	NA	NA	0.00516656517452524	0.0301170270479733	0.470750455360987	0.582614472199323	NA	NA	0.000237623766663451	0.00324846094076863	NA	NA	NA	NA
ENSG00000050820	NA	NA	0.000121226358035337	0.00471407806500155	0.00134948304971266	0.0115803679238582	NA	NA	NA	NA	0.00957534841900136	0.0370046841036602	NA	NA	0.000121226358035337	0.00447820650866336	0.000441339317378965	0.00223776223776224	NA	NA	NA	NA	0.637583698775169	0.711345685474695	NA	NA	0.360831605920512	0.48035705142428	NA	NA	0.0487153700609778	0.153219680655291	NA	NA	0.132064073210675	0.207600471537754
ENSG00000051009	0.254326455575806	0.577101592918094	0.155828765532465	0.298120404911661	0.676205664334933	0.783520365752286	NA	NA	0.0272115101557866	0.113608729326452	0.00134948304971266	0.0111649144143423	0.0570005495081274	0.143311103311103	0.8106247857456	0.862415169425826	0.0624592971999431	0.104647357694405	NA	NA	0.0233889245204171	0.0603429963000625	0.00127831537744684	0.0041344703921391	0.549045609557277	0.699230783117529	0.24329132590485	0.354046125548271	0.285123104856708	0.371523067628854	NA	NA	0.172082677362601	0.289049151630638	0.247567309070412	0.341920493198589
ENSG00000051108	0.253149693500084	0.575673279634864	0.123689302692138	0.251670343061072	0.905947545942161	0.939811216255084	NA	NA	0.292237430452532	0.497285807859315	0.684551431631627	0.796692159268683	0.0156812564769522	0.0595552843874992	0.00212380316600276	0.00798377087969848	0.0787217504203679	0.12567399181405	NA	NA	0.290230668481857	0.403817491754555	0.000237623766663451	0.00111946623574531	0.000437551635373739	0.00584270217995166	0.00134948304971267	0.00707361036683393	0.0282121142121225	0.0572684462919673	NA	NA	0.8460074222302	0.89636668304979	0.000237623766663452	0.00156080649711223
ENSG00000051180	NA	NA	0.0166756193953784	0.0622615431706341	0.590156609838783	0.714161478572125	NA	NA	0.123689302692138	0.290316245291776	0.230657653480881	0.381113211007524	NA	NA	0.0599992785198868	0.108717228107414	0.479805530951262	0.569105495731263	NA	NA	0.124984201829019	0.213976267059187	0.938689883559536	0.956866457922548	NA	NA	0.723310137165713	0.798565527065527	0.36969584696236	0.464669541560541	NA	NA	0.230657653480881	0.361535257774497	0.499114105120332	0.596440817997704
ENSG00000051341	0.342246130995842	0.657864056051367	0.608998863476456	0.749723168965089	0.0905663128799596	0.193172834249376	NA	NA	0.000775341433574616	0.009980491695498	0.160912472994953	0.292848280477146	NA	NA	0.352131045859853	0.449826709245853	0.218422490895811	0.292179957937612	NA	NA	0.366937102164136	0.48298240554714	0.550835943360095	0.6385533783915	NA	NA	0.280767016782271	0.395716917269353	0.795154799452542	0.845310476879066	NA	NA	0.22048741947971	0.345468469346552	0.0691790435020645	0.122045503243275
ENSG00000051382	0.622127552250638	0.839840512334498	0.00614686004086387	0.0304379279815096	0.0099321702448382	0.0410959298724718	NA	NA	0.131499462614159	0.303753640698781	0.711108572665846	0.811104593977814	0.85318903041383	0.908151573155675	0.00124699793146672	0.00480579515598971	0.000216384040000187	0.00223168961296505	NA	NA	0.000121226358035337	0.0578447193831809	0.00355130595275893	0.0109993003903864	0.307394793347314	0.478875196668015	0.000121226358035337	0.00217723796671165	0.000216384040000188	0.00164645096151945	NA	NA	0.000121226358035337	0.00345489635812216	0.0273154907149814	0.0575162694487395
ENSG00000051523	0.230657653480881	0.558659112307181	0.141656705313379	0.281410349226049	0.111190147756886	0.222354488284244	NA	NA	0.156818645772334	0.340762137135084	0.0618933780326626	0.149213637935442	0.118356665365944	0.242584270901751	0.0851017476231817	0.143010898811018	0.000216384040000188	0.00199727412842167	NA	NA	0.452483934427193	0.567920402315307	0.00212380316600276	0.00692066187273855	0.00200974102058751	0.0120892136144758	0.898348500721112	0.931735928949015	0.00404326112247095	0.0112400217298782	NA	NA	0.771064848057688	0.844095746483521	0.362726947111657	0.46622279289897
ENSG00000051620	0.722555358654175	0.889398476052922	0.0502395365128524	0.135698939079602	0.24264970295288	0.391638455952181	0.173807767598068	0.398994170374783	0.607069797586847	0.762756576838992	0.109245996757448	0.22119302974751	0.571524280322485	0.709927880073165	0.279752836363821	0.374591478240079	0.0785726727116289	0.124727898871343	0.563052317464353	0.692826432989106	0.539841422403114	0.647424783570565	0.0388892957783786	0.0735132401565084	0.935012917464897	0.964592684085432	0.00860998357180438	0.0255064489620923	0.0210517364919359	0.0463235838235838	0.132938221825176	0.285409624906084	0.200051599931221	0.323321394944924	0.00426115299991935	0.0131480413170554
ENSG00000051825	0.662630132552253	0.861851665563963	NA	NA	0.990598989575473	0.991769655132265	NA	NA	NA	NA	0.255283370449463	0.406240902168504	0.00459461829208669	0.0256846262386429	NA	NA	0.261693156929733	0.339757803172437	NA	NA	NA	NA	0.771064848057688	0.826770799018259	0.0476125686510206	0.13239251293632	0.862408723227951	0.907524554235775	0.278539693843732	0.367656561313142	NA	NA	NA	NA	0.723310137165713	0.788198205797789
ENSG00000052344	NA	NA	NA	NA	NA	NA	NA	NA	NA	NA	NA	NA	NA	NA	NA	NA	NA	NA	NA	NA	NA	NA	0.000121226358035337	0.0235087909506514	NA	NA	NA	NA	NA	NA	NA	NA	NA	NA	0.000775341433574613	0.00308234742197006
ENSG00000052723	0.451554704994474	0.742001077891623	0.1765060691861	0.326774557632803	0.0215642433752496	0.0696752136752137	NA	NA	0.939485930154275	0.970116517096179	0.0482910337889548	0.124458072803204	0.05950410093618	0.14895020196225	0.326099773175561	0.421189083429175	0.860370319800446	0.894419551542745	NA	NA	0.354921342313685	0.472822576225066	0.429654929956629	0.514904155353594	0.0220013250335138	0.080408601060775	0.0748869009185448	0.143127582988935	0.00620490543300932	0.0175636379856938	NA	NA	0.354921342313685	0.488643841995909	0.0193508792324701	0.0435789751524382
ENSG00000052749	NA	NA	0.111190147756885	0.235109553396633	0.0145448944751577	0.055230352303523	NA	NA	0.0242442113764731	0.105223951264165	0.392612408213853	0.548288320845761	0.043109007645168	0.11993620414673	0.000237623766663451	0.00169655131193593	0.133240553604845	0.198375060054449	NA	NA	0.0136946794657304	0.0399470172852484	0.0030647162974835	0.00839086160187078	0.00426115299991935	0.0245481708896343	0.0308849626841173	0.0718753996788358	0.484369255999056	0.573604980700907	NA	NA	0.164852160251232	0.281902481606185	0.00320892519429612	0.0100649253508063
ENSG00000052795	0.165867951556802	0.482500348654195	0.658486850886203	0.782316009396522	0.0276507791048545	0.0838095873206406	NA	NA	0.269730418724461	0.478744599723257	0.12275072699355	0.239838355669171	0.187567522125639	0.330307710520302	0.307394793347314	0.403744223695562	0.962711949925207	0.973163860097143	NA	NA	0.192247969870965	0.296586666307013	0.696281398905776	0.766117503672532	0.895473585478117	0.942231755132483	0.0161391535787315	0.0426097631893516	0.0209957413722514	0.0458767956807173	NA	NA	0.00685861644128802	0.0257231366401672	0.105357089765006	0.172127824550217
ENSG00000052802	0.0652435171321479	0.327602952602953	0.834517508095875	0.906441123614851	0.0159180331276574	0.0570336308996567	NA	NA	0.930513382212088	0.962996275809476	0.00235745352557164	0.0139074696821176	0.304578281787602	0.463355661382441	0.000237623766663452	0.00283895955657822	0.0224547187665103	0.0478126524638153	NA	NA	0.00426115299991935	0.0164727568889672	0.845222635463597	0.885201285201285	0.40271930242683	0.572636431954901	0.000121226358035337	0.00146577831617202	0.000216384040000187	0	NA	NA	0.000437551635373737	0.00243228888194823	0.000237623766663452	0.00155585155585156
ENSG00000052841	0.109245996757448	0.402359925928208	0.846046723146365	0.912370986880054	0.0927439950405785	0.199522088896618	NA	NA	0.526721490679945	0.705703515028018	0.00127831537744683	0.00778533205531769	0.0161391535787316	0.0604051443395706	0.000121226358035337	0.00447820650866336	0.171421530606266	0.24058861315179	NA	NA	0.666021531272564	0.756052814103662	0.839265634751927	0.880976798107886	0.0896896948554271	0.205631941232009	0.00235745352557164	0.00929129590315732	0.396809313610293	0.485656530116221	NA	NA	0.319492220654629	0.452511672627089	0.303045456237121	0.400300804772565
ENSG00000053108	NA	NA	NA	NA	NA	NA	0.0107263789313305	0.0898880105401845	NA	NA	0.000759485002636161	0.00476378402564694	NA	NA	NA	NA	NA	NA	0.247918788905525	0.395361527361527	NA	NA	0.193049053596276	0.274916726445679	0.132064073210675	0.269585054567069	NA	NA	NA	NA	0.0907903514182607	0.221222821582858	NA	NA	NA	NA
ENSG00000053328	NA	NA	NA	NA	NA	NA	0.0618933780326624	0.228483153581708	NA	NA	NA	NA	NA	NA	NA	NA	NA	NA	0.812670842396604	0.885046151919457	NA	NA	NA	NA	NA	NA	NA	NA	NA	NA	0.0872190843092269	0.215290156466627	NA	NA	NA	NA
ENSG00000053371	0.0869673551408404	0.367510197522808	0.775415221045683	0.868098603880571	0.000237623766663451	0.00199756919940406	NA	NA	0.404844672563355	0.605283513898627	0.000121226358035338	0.00235567188058497	0.520663230731055	0.666393070756707	0.00235745352557164	0.0088376626974152	0.708103425133427	0.77128768932455	NA	NA	0.765231671417615	0.834462189462189	0.874053627174312	0.906699555378409	0.00685861644128802	0.0357509728281041	0.00516656517452524	0.018365798128004	0.0396054372296928	0.0762176559678641	NA	NA	0.822473655003417	0.882899068540838	0.000121226358035337	0.00116758365716079
ENSG00000053372	0.225679895456468	0.549761689557608	0.74782290252973	0.850888519842412	0.164468651585457	0.299403254374203	NA	NA	0.27065652227137	0.47849551304286	0.0746918467227868	0.169673373375173	0.0746918467227867	0.176230818443129	0.400661653290554	0.4997189734183	0.00393026048036048	0.0106324307219384	NA	NA	0.15646248161337	0.254836015966758	0.0166756193953784	0.03761558687946	0.0891066267945641	0.204265706745046	0.253149693500084	0.361909298958479	0.0436842619350251	0.0807860048899181	NA	NA	0.0457900280689947	0.112186591928468	0.000121226358035337	0.00165852196309049
ENSG00000053438	NA	NA	NA	NA	NA	NA	NA	NA	NA	NA	0.607069797586847	0.733872919207118	0.903862488047056	0.94385599444489	0.61863981208957	0.701843642051892	NA	NA	NA	NA	NA	NA	0.590858416319256	0.670546418241967	NA	NA	NA	NA	NA	NA	NA	NA	NA	NA	0.391444223379217	0.493145860234468
ENSG00000053501	0.734969899703096	0.894663049339373	0.0233889245204171	0.0782431763184901	0.0452321695644353	0.117084409307396	NA	NA	0.704290584994385	0.83320543178468	0.711108572665846	0.81389281487743	0.627195558209696	0.753660525089097	0.339832407390813	0.433628713806128	0.00256363947611433	0.00930674264007597	NA	NA	0.661144471852928	0.7521587060738	0.050094052607317	0.0904004039357575	0.723310137165713	0.827681284802407	0.00969761056850185	0.0280441767773427	0.000843050628382682	0.00333863667197001	NA	NA	0.771833605915447	0.844508840053079	0.0166756193953784	0.0397816993899577
ENSG00000053524	0.4187276113296	0.717108794409408	0.442474102253363	0.607318268359734	NA	NA	0.186598589239891	0.414361850725487	NA	NA	0.358425398394894	0.519102179626755	0.501481343586712	0.652178381590146	0.0453848685535535	0.0878067642812951	NA	NA	0.6818615022017	0.789015821481745	NA	NA	0.407741345063245	0.500714384389203	0.204790058862275	0.364652418050476	0.00472428889569295	0.0163672892920372	NA	NA	0.137844491049276	0.292524723912432	NA	NA	0.27065652227137	0.370469185055895
ENSG00000053702	NA	NA	NA	NA	NA	NA	NA	NA	0.000121226358035338	0.00584098148673794	0.0457900280689947	0.118111231491513	NA	NA	NA	NA	NA	NA	NA	NA	0.000237623766663452	0.00316957366483183	0.759400582120795	0.818593254911663	NA	NA	NA	NA	NA	NA	NA	NA	0.0543014629686036	0.125160883404097	0.0798827613180494	0.138054433829082
ENSG00000053747	NA	NA	1	1	NA	NA	0.469467580681515	0.688253603650686	NA	NA	0.0119858635694054	0.0451644596184211	0.92971799003261	0.959648794170906	0.924848627781156	0.945079507292319	NA	NA	0.0276507791048546	0.0865631599459807	NA	NA	0.00957534841900138	0.0237853649618356	0.173807767598068	0.327257294577737	0.354921342313685	0.472504402353649	NA	NA	0.113181314937535	0.257128281184689	NA	NA	0.413784393973112	0.51475110183059
ENSG00000053770	0.7034429856151	0.880546040854792	0.408408252903619	0.580303126371376	0.261290929060339	0.412648261646983	NA	NA	0.387103341911499	0.590333350109886	0.429654929956629	0.577444647620086	0.00212380316600276	0.0146835146835147	0.594247966047919	0.679115818010902	0.000216384040000187	0.00223168961296505	NA	NA	0.000121226358035337	0.00474436184215364	0.107051541270362	0.163627004855284	0.00526518735087119	0.0298444254273364	0.181935672582579	0.28095937544015	0.000216384040000188	0.00164645096151945	NA	NA	0.007353291437598	0.03035505195933	0.404844672563355	0.508013357569998
ENSG00000053900	0.329521473751983	0.6458843397115	0.558846262434755	0.708721853071604	0.0050231569780682	0.025305767678649	NA	NA	0.376008502404177	0.579672756736977	0.12275072699355	0.23969352574425	0.0918385858951322	0.202828282828283	0.00847511198652765	0.0230668719659545	0.154547293882401	0.219926506432825	NA	NA	0.0502395365128525	0.108483611137721	0.0713567054891605	0.117490145211407	0.852012659424752	0.912154283957874	0.00043755163537374	0.00302443291882772	0.0254068033477232	0.0511944564413138	NA	NA	0.548365310217807	0.66283937339926	0.38502856491815	0.48187717486849
ENSG00000054116	0.00127831537744682	0.0676341579567386	0.000775341433574616	0.00613542440465517	0.0302435020594694	0.0883689926092753	NA	NA	0.0606041903784804	0.189193829849568	0.815344348488746	0.890612134796822	0.019562711576843	0.0692246699072638	0.0047940383674399	0.0157738104098257	0.771536867899638	0.820626640924725	NA	NA	0.26804719999668	0.386918044391354	0.160413847306207	0.231553856846597	0.749827820138913	0.848012479185859	0.997901684607824	0.995126788496954	0.0224547187665103	0.0494812830780484	NA	NA	0.00969761056850185	0.0354499395622766	0.447800806128982	0.548026365066287
ENSG00000054148	NA	NA	0.000121226358035337	0.0034031154031154	0.00311399474542983	0.0178156055422443	NA	NA	0.000237623766663452	0.00719502719502719	0.148190375485795	0.274776938051526	NA	NA	0.000437551635373739	0.00373026081271324	0.0355940679311009	0.0644558603994836	0.164468651585457	0.299303114065173	0.000437551635373739	0.00427565800700129	0.391494599856459	0.484172084210248	NA	NA	0.102940194156661	0.180929439836382	0.461443297505545	0.550635308348074	NA	NA	0.58821201404374	0.698619101393347	0.515484055930105	0.612685837568024
ENSG00000054219	0.164468651585457	0.480822938187279	0.228110083205517	0.389879655255612	0.111190147756886	0.222592597677374	NA	NA	0.0807294497598772	0.223088417171257	0.935012917464897	0.961819920176214	0.0531444704498746	0.137470295511432	0.0099321702448382	0.0273249857320654	0.000441339317378965	0.0026831243796986	NA	NA	0.000121226358035338	0.00278511611844945	0.00127831537744683	0.0041610620463206	0.89648686049935	0.943138104373016	0.0145448944751577	0.0391146589259797	0.000441339317378964	0.00203139583421274	NA	NA	0.000237623766663451	0.0016699862853709	0.000121226358035337	0.00116758365716079
ENSG00000054267	0.170406038146563	0.484804982060885	0.738099348084422	0.846010898429772	0.0234706725303483	0.0740228870406385	NA	NA	0.114566822243573	0.279625310897691	0.822473655003417	0.895252611133938	NA	NA	0.218584693168732	0.304518042589109	0.100527798745066	0.15337947787314	NA	NA	0.892208710757806	0.927839489618413	0.788770225205595	0.836949238032804	0.170406038146563	0.321550804377956	0.189797545202646	0.291618531649604	0.771536867899638	0.821145701669303	NA	NA	0.268047199996679	0.398610166839334	0.731541378399572	0.795599841704357
ENSG00000054277	0.315195098813607	0.635284502271009	NA	NA	NA	NA	NA	NA	NA	NA	0.845222635463597	0.909320993026589	0.604985490432267	0.735526975616561	NA	NA	NA	NA	NA	NA	NA	NA	0.654882804247783	0.726964461385062	0.947118998810532	0.972566943879284	NA	NA	NA	NA	NA	NA	NA	NA	0.299809644079021	0.397274520351443
ENSG00000054282	0.431853483213371	0.724194893640386	0.987702797418186	0.990597462123419	0.0302435020594694	0.0883689926092753	NA	NA	0.548365310217807	0.719093329619645	0.471384145523002	0.620133419284677	0.918771993313935	0.95159595959596	0.0103471538205422	0.0270615546689166	0.000441339317378965	0.00223776223776224	NA	NA	0.219046529995139	0.327377265665835	0.0103471538205422	0.0248372975645703	0.54701204536606	0.695950380539616	0.00127831537744683	0.00516018977557439	0.101937877066498	0.158816259337394	NA	NA	0.190777309553975	0.311847685594702	0.006858616441288	0.0177008845180403
ENSG00000054392	0.303566429704194	0.622999844408642	0.366937102164136	0.538702574617162	0.588760442018374	0.712845596432553	0.388610186149465	0.621078257366917	0.0426394515607694	0.148903221295859	0.998298116521544	0.996981842448939	0.431853483213371	0.583973685074199	0.00745251280412523	0.0218745984360019	0.838220719985286	0.875920591151986	0.771064848057688	0.853310354440186	0.66041178201298	0.752247540070549	0.549045609557277	0.633227885699165	0.125482748142098	0.258421324186816	0.000237623766663451	0.00103822557810288	0.823771242699286	0.867433299349023	0.565551333852808	0.720878776369019	0.57083211905207	0.685174901085578	0.662630132552253	0.740210090356614
ENSG00000054523	0.737239504290515	0.896080862503825	0.0215642433752496	0.0738872844559232	0.000121226358035337	0.00402281834152504	NA	NA	0.300796405308169	0.508099826310582	0.00023762376666345	0.00232336552336552	0.92157138033563	0.953992114441123	0.0159180331276574	0.0389156326833381	0.000441339317378965	0.0026831243796986	NA	NA	0.386531032177558	0.50125298086279	0.00205588722599397	0.0066070458227321	0.787613364372904	0.870833270620766	0.191502021423744	0.293572508153687	0.698298090366114	0.761449209423212	NA	NA	0.420897023582629	0.55030087020922	0.505504770322087	0.602505910322111
ENSG00000054611	0.601007878128723	0.825668720243002	0.733076836904617	0.838679527326339	0.142770011822527	0.270648409032754	NA	NA	0.0983470121804548	0.253455048551371	0.00235745352557165	0.0136224131494135	0.00426115299991935	0.0244371425094317	0.137205138157639	0.211030162102657	0.641697216463801	0.710081258903732	NA	NA	0.900546339604573	0.933333033782809	0.000121226358035337	0.00276196177835522	0.0124582938191066	0.051257001043021	0.0570005495081273	0.113534923666568	0.26837386476776	0.354441920974031	NA	NA	0.0166756193953783	0.0539260311589558	0.0604370610338988	0.110549441089214
ENSG00000054654	0.603575238167491	0.83035995907283	0.0032762525915965	0.0213280648542357	0.000775341433574616	0.005718582868944	NA	NA	0.00212380316600276	0.0246648961589383	0.000237623766663451	0.00184813166631348	0.794686811562757	0.870412919476527	0.0575830780118188	0.106405273093212	0.71145515603372	0.774192096329501	NA	NA	0.320874637911239	0.437927331151034	0.0273154907149814	0.055766343227205	0.815344348488746	0.892128240193561	0.107051541270362	0.184930044389504	0.00155298007177876	0.00561671059584829	NA	NA	0.000775341433574613	0.00529159027182743	0.000775341433574617	0.00400660167083525
ENSG00000054690	NA	NA	0.0728476245679899	0.173150849978351	NA	NA	0.291685480305513	0.527266373781119	NA	NA	0.483296849470583	0.628579773339577	0.048991954490611	0.132744191467088	0.00127831537744683	0.00507379831607006	NA	NA	0.000775341433574613	0.00800952360585388	NA	NA	0.000437551635373737	0.00152126111494057	0.00614686004086387	0.0320354928039101	0.000775341433574616	0.00338707871458963	NA	NA	0.000121226358035337	0.00607625787481903	NA	NA	0.000121226358035337	0.00165852196309049
ENSG00000054796	NA	NA	NA	NA	NA	NA	0.27065652227137	0.511713146000831	NA	NA	NA	NA	NA	NA	NA	NA	NA	NA	0.0482910337889548	0.127392696476144	NA	NA	NA	NA	NA	NA	NA	NA	NA	NA	0.0273154907149814	0.102427758931824	NA	NA	NA	NA
ENSG00000054965	0.193049053596276	0.516239987514286	0.00212380316600276	0.0159019921323586	0.000437551635373739	0.00546901206241866	NA	NA	0.0378475140986756	0.14110092242388	0.06697144765823	0.156242858247783	0.858660268829804	0.914244381194434	0.00745251280412523	0.0218745984360019	0.000441339317378964	0.00249583496927958	NA	NA	0.000437551635373737	0.00231556998300647	0.000121226358035337	0.00186681073107666	0.118905352805756	0.250710548813279	0.000121226358035337	0.00217723796671165	0.000216384040000187	0	NA	NA	0.000121226358035338	0.00212785007486994	0.000121226358035338	0.00103177524230156
ENSG00000054967	0.193049053596276	0.519196338153684	0.164468651585457	0.311673529855348	0.00860998357180438	0.0359213352572318	NA	NA	0.00127831537744683	0.0140702754036087	0.534049167726065	0.670351133797001	0.000237623766663451	0.00318912394384093	0.795461368158071	0.847137287734976	0.019338801869082	0.0402367673726349	NA	NA	0.00212380316600276	0.00988148951355259	0.103218048516339	0.160851691612652	0.000237623766663452	0.00373097531085175	0.0502395365128523	0.105507185839784	0.000216384040000187	0.00165454560734797	NA	NA	0.582925372793027	0.694387339568062	0.0857437925461241	0.145749697107589
ENSG00000054983	0.0848595608597203	0.367066848274686	0.313856054270644	0.486123219600658	0.000121226358035337	0.00285086798998419	NA	NA	0.00127831537744683	0.0140702754036087	0.615944330567939	0.742337999781276	0.158978405500714	0.295197457801415	0.34285192824747	0.437095132642611	0.0164752831491642	0.0371960992257458	NA	NA	0.818089959204211	0.875762924924443	0.0118413733741279	0.0288078540439055	0.886818340641207	0.938665686639604	0.986114070859805	0.990349720843672	0.513995586740054	0.595452261149809	NA	NA	0.000775341433574616	0.00480708200636387	0.00127831537744683	0.00437095420373012
ENSG00000055044	NA	NA	0.00127831537744683	0.00941573431692009	0.0189551703895	0.0629234297812279	NA	NA	0.750435892648025	0.86027110991586	0.211663950778084	0.355218146319456	NA	NA	0.075799849447964	0.132856838515508	0.000216384040000187	0	NA	NA	0.00355130595275893	0.014811753902663	0.123689302692138	0.185423842107212	NA	NA	0.83668905402508	0.888634284231657	0.00147746845629711	0.00556004857596927	NA	NA	0.00212380316600276	0.0114588217298631	0.231768050687518	0.326546561400963
ENSG00000055070	0.0691790435020644	0.335254476828318	0.000237623766663452	0.003817597407341	0.000775341433574619	0.00784126198917196	NA	NA	0.00127831537744683	0.0140702754036087	0.208167953225307	0.352840483859667	0.111190147756886	0.230369686714864	0.000437551635373739	0.00373026081271324	0.404840677385945	0.490088509276701	NA	NA	0.795461368158071	0.855841552076794	0.226096070468222	0.308443285305409	0.748154711516337	0.848085413010288	0.163243591602426	0.261102776464786	0.000216384040000188	0.00164645096151945	NA	NA	0.023916122406551	0.0691350965692009	0.934696704082419	0.952597925098734
ENSG00000055130	0.0599992785198868	0.319021039962216	0.0166756193953784	0.0622615431706341	0.548365310217807	0.682492264223248	NA	NA	0.350162177871932	0.561023644880359	0.050094052607317	0.128189855968686	0.947118998810532	0.972161009989931	0.00685861644128802	0.0185417215271526	0.000828562226773349	0.00251107670954999	NA	NA	0.443088510118683	0.558479874379456	0.882100269988495	0.916801708561174	0.00919168783220568	0.04212713823427	0.00685861644128802	0.0225367852486497	0.000828562226773349	0.00237246793468154	NA	NA	0.682602357508375	0.7774258934867	0.210769239458502	0.299392651635546
ENSG00000055147	0.442474102253364	0.732117148164696	0.738099348084422	0.846685145011505	0.433669713764516	0.585346178212853	NA	NA	0.669894048427384	0.807839571713917	0.000121226358035338	0.00243175219251774	0.299314717405591	0.456339706646455	0.376769606816866	0.474518767390276	0.469015455156559	0.555560952603301	NA	NA	0.488283314076244	0.600161166026059	0.00993217024483818	0.0243498776973804	0.481038804597678	0.639754325179868	0.881707703789341	0.922661484856607	0.888236374625271	0.916566162257545	NA	NA	0.172536740285306	0.288934264520202	0.089106626794564	0.149207182188889
ENSG00000055163	0.104112088397114	0.395461576090293	0.247567309070412	0.411980208833814	0.96208931645591	0.977317548296664	NA	NA	0.0446260575272168	0.153613105795779	0.116325551676737	0.235188661883706	0.318142562381245	0.477793027660493	0.795461368158071	0.847296539034484	0.000441339317378964	0.00249583496927958	NA	NA	0.494591322082002	0.605459099261701	0.26804719999668	0.35503907201634	0.917078116595619	0.953575798354437	0.0767753381354597	0.147543300673167	0.00256363947611433	0.00953110283697307	NA	NA	0.0497687378608888	0.119469865863935	0.307394793347314	0.407679961749668
ENSG00000055208	0.145818676446939	0.455371909030446	NA	NA	0.0561952554137953	0.136729463670103	NA	NA	NA	NA	0.604985490432267	0.732704843333669	0.000121226358035337	0.00838133400116871	NA	NA	NA	NA	0.000437551635373737	0.00491852435514407	NA	NA	0.00327625259159649	0.0103150817436532	0.00235745352557164	0.016076580640339	NA	NA	NA	NA	0.00127831537744683	0.0133007849543283	NA	NA	0.00134948304971266	0.00625318328667611
ENSG00000055211	0.279752836363821	0.601489504273504	0.036387674575551	0.106915383769983	0.0759969938308303	0.173843107387662	NA	NA	0.335189234217108	0.543116691264839	0.3871033419115	0.54132963964788	0.668182169093168	0.780782194755758	0.000237623766663452	0.00272286013026754	0.000216384040000186	0	NA	NA	0.233896445281916	0.348397672497565	0.000237623766663452	0.00195150195150195	0.463848233775995	0.629162925393124	0.0554828478439928	0.111555200741675	0.0468303522299705	0.0826595488458924	NA	NA	0.276175566659667	0.406870125717768	0.000121226358035337	0.00165852196309049
ENSG00000055332	0.608998863476455	0.832528243054559	0.395400186463246	0.565805297448961	0.0531444704498746	0.132845575054648	NA	NA	0.211167665241357	0.409120315581854	0.0960657596744565	0.203294483294483	0.028837077108826	0.0913598487780053	0.00200974102058751	0.00678185790293414	0.00283389736518883	0.00916066212268744	NA	NA	0.711108572665845	0.78746772246253	0.00200974102058751	0.00580686267617814	0.0652435171321479	0.163751297980227	0.0730002592584271	0.139511932970174	0.196498005244182	0.275271476613239	NA	NA	0.326099773175561	0.455834939765955	0.0479203004832462	0.0929210957442755
ENSG00000055483	0.626476981186465	0.844682075181427	0.0327860647122612	0.0991820515774888	0.65078296412244	0.764907083827712	NA	NA	0.245008738077338	0.44690788498592	0.536588260807369	0.675549889329646	0.298015818669768	0.452887265085847	0.0288370771088259	0.0618025007861669	0.5240599883049	0.605705444764165	NA	NA	0.91797759361809	0.943864037618035	0.00735329143759799	0.0200435969235071	0.0130299896285473	0.053319211652545	0.413784393973112	0.529803960593094	0.0833753728896323	0.137837572752524	NA	NA	0.3871033419115	0.517423550935091	0.006858616441288	0.0177008845180403
ENSG00000055813	NA	NA	0.230236186714462	0.393049133845303	NA	NA	NA	NA	NA	NA	NA	NA	0.0159180331276574	0.0614802080875496	0.00355130595275892	0.012544366276934	NA	NA	NA	NA	NA	NA	0.000437551635373739	0.00283357536335812	0.355467368985273	0.526603874647281	0.0217200789591479	0.0542809297752377	NA	NA	0.833346056769408	0.90400957314785	NA	NA	0.00311399474542983	0.0101645545906682
ENSG00000055917	0.395861885920237	0.698335343979806	0.00235745352557164	0.0155997971098125	0.00614686004086387	0.0290651357007585	NA	NA	0.000121226358035337	0.00947847893955679	0.880022713283641	0.932670131894186	0.000121226358035337	0.00838133400116871	0.00320892519429612	0.0117856723478766	0.000441339317378965	0.00223776223776224	NA	NA	0.230236186714462	0.340966251515295	0.0891066267945641	0.142073362823915	0.000121226358035337	0.00434896607736114	0.000121226358035337	0.0198036006546645	0.000216384040000188	0.00155658916065947	NA	NA	0.000121226358035337	0.00243782519958544	0.186598589239891	0.272896725988908
ENSG00000055950	0.193049053596276	0.516239987514286	0.672097251875531	0.794244582978721	0.96089600583112	0.976468076911476	NA	NA	0.277889561000505	0.484269280631669	0.8460074222302	0.909673707695957	0.78611524951109	0.864409899827448	0.514311663724938	0.611875396737542	0.400934817471151	0.484243625984465	NA	NA	0.398260704974512	0.515598175780873	0.0816130933772907	0.13369676918064	0.720572119233896	0.825937698664971	0.30175932512643	0.415576117693382	0.191258409922347	0.270480412612392	NA	NA	0.601007878128723	0.705668929141598	0.188673774182937	0.275196111070864
ENSG00000055955	NA	NA	NA	NA	NA	NA	NA	NA	NA	NA	0.000775341433574616	0.00537531685072669	NA	NA	NA	NA	NA	NA	NA	NA	NA	NA	0.000121226358035337	0.00276196177835522	NA	NA	NA	NA	NA	NA	NA	NA	NA	NA	0.00023762376666345	0.000997137823180549
ENSG00000055957	NA	NA	NA	NA	NA	NA	NA	NA	NA	NA	0.000759485002636161	0.00476378402564694	NA	NA	NA	NA	NA	NA	NA	NA	NA	NA	0.000437551635373737	0.00152126111494057	NA	NA	NA	NA	NA	NA	NA	NA	NA	NA	0.294281689387685	0.391573378150559
ENSG00000056097	0.545636068349669	0.794206265415583	0.00043755163537374	0.00572181132629491	0.172082677362601	0.307341521086127	NA	NA	0.000121226358035337	0.00947847893955679	0.00320892519429612	0.0169476264966981	0.420089432614165	0.576660237391893	0.237555525822141	0.329728767250031	0.866510818729459	0.904550808437734	NA	NA	0.356905168191158	0.477912115432777	0.516474493643573	0.60634450210645	0.588912872940287	0.732286815317118	0.000121226358035337	0.00146577831617202	0.404448784454384	0.490947264025501	NA	NA	0.00847511198652765	0.0316201754047058	0.154001812597347	0.229723782438276
ENSG00000056277	NA	NA	0.385883512260866	0.554183689455401	0.000775341433574616	0.005718582868944	NA	NA	0.000121226358035337	0.00947847893955679	0.00023762376666345	0.00232336552336552	NA	NA	0.640674649311522	0.719847024790443	0.924809323220689	0.944240766961014	NA	NA	0.431853483213371	0.545397432050897	0.0302435020594694	0.0596466990126171	NA	NA	0.641495266805646	0.734198189698381	0.000843050628382688	0.00370050586827213	NA	NA	0.0030647162974835	0.0136878965578517	0.0699420437918278	0.122455127880837
ENSG00000056291	NA	NA	0.000121226358035337	0.00471407806500155	NA	NA	NA	NA	NA	NA	NA	NA	NA	NA	NA	NA	NA	NA	NA	NA	NA	NA	NA	NA	NA	NA	0.000121226358035337	0.00146577831617202	NA	NA	NA	NA	NA	NA	NA	NA
ENSG00000056558	0.513651104744683	0.78152062345029	0.0814800031550967	0.189135465810107	0.0920648636644531	0.196770410113852	NA	NA	0.263174244089712	0.467474518142122	0.000437551635373739	0.00506022360409417	0.254326455575806	0.4044994155871	0.00127831537744684	0.00503398962742757	0.00786067410130316	0.0192369034474298	NA	NA	0.000437551635373737	0.00231556998300647	0.266648396266186	0.354202015730992	0.601007878128723	0.737234223008434	0.0159180331276574	0.0426904465196071	0.102107765166246	0.160439772112699	NA	NA	0.0156812564769522	0.0501442671478343	0.000121226358035337	0.00165852196309049
ENSG00000056586	0.880022713283641	0.961201510171706	0.330638334353118	0.500828167104763	0.023916122406551	0.0747387650042517	NA	NA	0.00426115299991935	0.0354117669553911	0.30175932512643	0.456603597193485	0.0415791865941472	0.117519453362126	0.594247966047919	0.679046984054079	0.00393026048036047	0.00987840987840988	NA	NA	0.393879191634273	0.51044319835262	0.435269502487259	0.524613761205053	0.125482748142098	0.258421324186816	0.378731797314442	0.494621562835888	0.15007608088054	0.219677228994672	NA	NA	0.0299830542091696	0.082037165639937	0.115227932856907	0.186594845467977
ENSG00000056736	0.164130473913706	0.476904899304899	0.000437551635373737	0.00306192902593931	0.000237623766663452	0.00355123413227389	NA	NA	0.000437551635373737	0.00552497725272594	0.000437551635373737	0.0026944265512854	0.000759485002636162	0.00733821573184815	0.000121226358035337	0.00447820650866336	0.000216384040000187	0.00223168961296505	NA	NA	0.000121226358035337	0.00474436184215364	0.000775341433574616	0.00283795062009548	0.356905168191158	0.532380113971991	0.00127831537744684	0.00499574226511496	NA	NA	0.403967406433369	0.586044259311586	NA	NA	0.436504659940133	0.536571746860378
ENSG00000056998	NA	NA	NA	NA	NA	NA	NA	NA	NA	NA	NA	NA	NA	NA	NA	NA	NA	NA	NA	NA	NA	NA	NA	NA	NA	NA	NA	NA	NA	NA	NA	NA	NA	NA	NA	NA
ENSG00000057252	0.149067073407237	0.460440859161152	0.682602357508375	0.804324426583053	0.0273154907149814	0.0812393385087497	NA	NA	0.818089959204211	0.903906411735132	0.0457900280689947	0.120191665245324	0.862579976198127	0.917135144974988	0.00212380316600276	0.00798377087969848	0.000216384040000187	0	NA	NA	0.570048755621021	0.676746246215273	0.33234154172187	0.421472919552683	0.418930755287356	0.587975161442644	0.00127831537744683	0.0050328853302831	0.00597573247157424	0.0156309603592465	NA	NA	0.404844672563355	0.536885034533756	0.0537957954356589	0.100444145858993
ENSG00000057294	0.852012659424752	0.946374814585202	0.872454448323657	0.928296357288304	NA	NA	0.495906857774994	0.712036291761741	NA	NA	NA	NA	0.34285192824747	0.50043485395471	0.000121226358035337	0.00447820650866336	NA	NA	0.637583698775169	0.752587225437426	NA	NA	0.170406038146563	0.243291132032414	0.0384189161312541	0.114600758232483	0.000121226358035338	0.00128116893430039	NA	NA	0.911076337838385	0.94982921094995	NA	NA	NA	NA
ENSG00000057468	0.2010654640015	0.520335762319615	0.0233889245204172	0.077701326066977	0.000237623766663451	0.00199756919940406	NA	NA	0.739572362767881	0.854833868490856	0.0103471538205422	0.0393436932004806	0.0606041903784805	0.15228260890122	NA	NA	NA	NA	NA	NA	0.0327860647122612	0.0774983134512546	NA	NA	0.386531032177557	0.556507533281589	0.000121226358035337	0.00146577831617202	0.000216384040000188	0.00119000911080119	NA	NA	0.0743046214532734	0.158403738683714	NA	NA
ENSG00000057593	NA	NA	NA	NA	NA	NA	NA	NA	NA	NA	NA	NA	NA	NA	NA	NA	NA	NA	NA	NA	NA	NA	NA	NA	NA	NA	NA	NA	NA	NA	NA	NA	NA	NA	NA	NA
ENSG00000057608	0.4903054073828	0.764266773831687	0.613218133501014	0.751190358535112	0.484023688478858	0.62985087771973	NA	NA	0.525722110872831	0.705286315152381	0.028837077108826	0.0859053142215852	0.0255640698555784	0.0836960336960337	0.0103471538205422	0.0270615546689166	0.000216384040000188	0.00199727412842167	NA	NA	0.00127831537744683	0.00620190805757816	0.0713567054891603	0.117684690095848	0.0136946794657304	0.0556989532599289	0.00127831537744683	0.00516018977557439	0.000216384040000188	0.00119000911080119	NA	NA	0.00355130595275894	0.0186805442619396	0.0047940383674399	0.0149451216756815
ENSG00000057657	0.165867951556802	0.48374070944765	0.117378460084429	0.245022469170964	0.0116141685792288	0.0445318474817	NA	NA	0.0359744326826914	0.134521358288013	0.000775341433574617	0.00743501245068643	0.00777769420191561	0.0389266401387613	0.0103471538205422	0.0269258634203042	0.000828562226773346	0.00259016573977204	NA	NA	0.0020097410205875	0.00850497287820568	0.000121226358035337	0.00186681073107666	0.135587251485167	0.274796038744153	0.382170103287805	0.495905829861669	0.000828562226773349	0.00237246793468154	NA	NA	0.000775341433574616	0.00480708200636387	0.0654202883798543	0.116839771605023
ENSG00000057663	0.535914841472545	0.789485526731776	0.848773448782601	0.913530880181899	0.0426394515607694	0.112012808564533	NA	NA	0.111190147756886	0.271528673636963	0.481038804597678	0.627578090684205	0.676205664334933	0.786143465273199	0.696489708379361	0.768777657320742	0.619147201761144	0.693864704594958	NA	NA	0.386531032177558	0.50125298086279	0.219046529995139	0.299344439121391	0.558888413192002	0.707492725139784	0.74338779831484	0.816914452150184	0.10151223328043	0.158558621881324	NA	NA	0.290230668481857	0.419975731124667	0.247477829265554	0.341639070805737
ENSG00000057757	0.266648396266186	0.591365329826868	0.304578281787602	0.475312025168406	0.0030647162974835	0.0156038314454156	NA	NA	0.0479203004832462	0.161858730039063	0.548365310217807	0.684598849514494	0.442474102253364	0.59339740385492	0.257052721050954	0.348049825128153	0.232911837839372	0.313247041675559	NA	NA	0.314685389070721	0.432242092427146	0.399790733898964	0.490797643803627	0.0255640698555783	0.0857880785248457	0.435814239292676	0.549500993109536	0.000828562226773348	0.00242024147094266	NA	NA	0.0604370610338988	0.135960593091269	0.616658223980149	0.700904592261948
ENSG00000057935	0.293958694305954	0.612400212775682	0.0995430000066198	0.218030105487733	NA	NA	0.00426115299991935	0.0534563475739946	NA	NA	0.000121226358035338	0.00243175219251774	0.269265965499286	0.428590341100979	0.0207668508813684	0.0479367108515178	NA	NA	NA	NA	NA	NA	0.000759485002636162	0.0031471918146887	0.723310137165713	0.827681284802407	0.00200974102058751	0.00697640897515976	NA	NA	0.431247093244679	0.606197579964631	NA	NA	0.0145448944751577	0.036754784185828
ENSG00000058056	0.219411619434982	0.542746634622558	0.183989719475755	0.333501518638374	0.728794002354762	0.820898268762552	NA	NA	0.139810205880118	0.314835986015699	0.228084344251773	0.374713794528586	0.0353375225501647	0.103818598123938	0.00327625259159648	0.0117627557627558	0.00409494245704605	0.0119851001560985	NA	NA	0.0032762525915965	0.0151386102605615	0.0531444704498746	0.0934822375421066	0.617467013680629	0.754978630904056	0.0118413733741279	0.034040029149084	0.191518147643014	0.270885252142543	NA	NA	0.246601401537002	0.376533446267749	1	0.996061205651552
ENSG00000058063	0.509655052660943	0.776575601328639	0.962089316455909	0.977251048711128	0.254326455575806	0.400936671878556	NA	NA	0.783546990606768	0.88024844767487	0.525722110872831	0.665565101694888	0.00355130595275893	0.022037339546742	0.275118988401349	0.368118029652842	0.358091936010602	0.447146083817452	NA	NA	0.0446260575272168	0.096480626291947	0.103218048516339	0.160851691612652	0.00516656517452524	0.0301170270479733	0.373045032786219	0.488255532430022	0.128303923390227	0.193857401816216	NA	NA	0.293958694305954	0.424001349701095	0.299809644079021	0.397274520351443
ENSG00000058085	0.0972214578751141	0.38656573160524	NA	NA	NA	NA	NA	NA	NA	NA	0.00847511198652765	0.0338033417379975	0.0176492943067864	0.0653930253496767	NA	NA	NA	NA	0.00311399474542983	0.0205640659602116	NA	NA	0.0116678896707901	0.0276617121092355	0.00124699793146673	0.00828397681701153	NA	NA	NA	NA	0.0136946794657304	0.0677987919661703	NA	NA	0.000437551635373737	0.00136278968395757
ENSG00000058091	NA	NA	NA	NA	NA	NA	NA	NA	NA	NA	0.852012659424752	0.911406564362736	NA	NA	NA	NA	NA	NA	NA	NA	NA	NA	0.000237623766663451	0.00111946623574531	NA	NA	NA	NA	NA	NA	NA	NA	NA	NA	0.000121226358035337	0.00165852196309049
ENSG00000058262	0.497616067811695	0.769571036743974	0.230657653480881	0.391584063270361	0.0327860647122612	0.094051231477267	NA	NA	0.640674649311522	0.786192578820978	0.0327860647122612	0.0941257755634077	0.421879909283523	0.578499674677077	0.0273154907149814	0.0579398261291492	0.000216384040000187	0.00223168961296505	NA	NA	0.950961277952542	0.968380569768436	0.165867951556802	0.24142712445185	0.109919470402815	0.235891077381286	0.132938221825176	0.222772574318966	0.00409494245704605	0.0123786626974464	NA	NA	0.690974541622559	0.782540283297776	0.00735329143759799	0.0209222245065982
ENSG00000058272	0.141656705313379	0.452576277272255	0.00969761056850186	0.0424645997522614	0.0103471538205422	0.0405897549705805	NA	NA	0.0276507791048545	0.115837660932598	0.691862976098013	0.800136536234356	0.0390096788522083	0.112179011987563	0.00993217024483818	0.0266563227682979	0.157114506114679	0.227423497412663	NA	NA	0.256542112079764	0.370741143958379	0.269265965499287	0.359358965617914	0.000121226358035337	0.00434896607736114	0.467389208516191	0.581512483763891	0.000441339317378963	0.00145245825004133	NA	NA	0.245008738077338	0.373716534990534	0.771064848057688	0.825569994670686
ENSG00000058404	NA	NA	NA	NA	NA	NA	NA	NA	NA	NA	0.107252509768221	0.218815088402072	NA	NA	NA	NA	NA	NA	0.0020097410205875	0.013328825542566	NA	NA	0.00200974102058751	0.00572600242177773	NA	NA	NA	NA	NA	NA	0.033811004385344	0.119287746021668	NA	NA	0.000759485002636159	0.00255506413864185
ENSG00000058600	0.0925165287999871	0.378823879360552	0.0303430167560491	0.0956227497072567	0.00124699793146673	0.00763982606087869	NA	NA	0.0273154907149814	0.112258387852683	0.14724886383666	0.274134256154804	0.717610773437423	0.814684730065308	0.00235745352557165	0.00870682937446363	0.461443297505545	0.546339959253345	NA	NA	0.107051541270362	0.187995337995338	0.000775341433574616	0.00283795062009548	0.145119615787011	0.288189701985836	0.222980807126261	0.33115691693536	0.000828562226773344	0.00244042477545016	NA	NA	0.229759512090403	0.356843459984106	0.104667609402956	0.171287300659294
ENSG00000058668	0.881707703789342	0.961630591809537	0.000121226358035338	0.00289099609487959	0.000121226358035337	0.00285086798998419	0.000121226358035337	0.0229236229236229	NA	NA	0.000121226358035337	0.0040416398269281	0.882890677194719	0.933134475300039	0.33234154172187	0.42742454428002	0.102442519977348	0.159046975028446	0.0648481278734242	0.153698719581073	NA	NA	0.0047940383674399	0.0141806534592106	0.441741158706946	0.607400265856148	0.000775341433574616	0.00338707871458963	0.00666981800625838	0.0188302695017109	NA	NA	0.173456917258452	0.292214270666323	0.000121226358035338	0.00103177524230156
ENSG00000058673	0.160037286305692	0.474977263848979	0.00235745352557165	0.0151788130798626	0.0604370610338988	0.146261949180731	NA	NA	0.495906857774994	0.685782156081884	0.31595756690798	0.474236756654719	0.230657653480881	0.386809345212007	0.148190375485795	0.22462611908395	0.00674657056992561	0.0186131170244337	NA	NA	0.00327625259159649	0.0140996503496504	0.00311399474542983	0.00959211396994446	0.00685861644128802	0.0357509728281041	0.0220013250335138	0.0545559786747905	0.510196405054903	0.591807651168382	NA	NA	0.00355130595275893	0.0175650533934806	0.00200974102058751	0.00615501714402813
ENSG00000058729	0.842613237037619	0.944953364758641	0.83668905402508	0.908435868859429	0.0874371752638405	0.188202390787766	NA	NA	0.594247966047918	0.751380674721092	0.192623374609313	0.333003348584651	0.709135134921375	0.808779561981532	0.111190147756886	0.177582227849307	0.0570240518462201	0.0986485838296334	NA	NA	0.0311881365393053	0.0752694806774503	0.458426386578314	0.54890657294948	0.842613237037619	0.90800941384599	0.398260704974512	0.51631846036802	0.19794855934632	0.279397828901887	NA	NA	0.088622162785788	0.176181608246826	0.419324810424367	0.520205825637705
ENSG00000058799	0.752827481294172	0.904690628086147	0.937105245114976	0.962182033868673	0.00957534841900138	0.0392235082102022	NA	NA	0.0431923462336982	0.152233423347545	0.0596357594012217	0.144069880398648	0.854713471048229	0.910291071740608	0.0135342533841734	0.034002100864271	0.000441339317378966	0.00260143178292644	NA	NA	0.752827481294173	0.822974384305605	0.000237623766663451	0.00111946623574531	0.450628037339854	0.619255622089343	0.00993217024483818	0.0288019602695371	0.000216384040000187	0.00165454560734797	NA	NA	0.244232805209547	0.373093295303931	0.00127831537744684	0.00434552055499686
ENSG00000058866	0.000437551635373737	0.0322562907178292	0.00311399474542982	0.0182221210875898	NA	NA	0.0575830780118188	0.220199031737493	NA	NA	1	0.996007573363464	0.862408723227951	0.917119321425659	0.441741158706945	0.538977334722015	NA	NA	0.581359798944593	0.70637407868579	NA	NA	0.701179250126704	0.770493575931847	0.000437551635373737	0.00310139033543289	0.00713282903534815	0.0228988088611822	NA	NA	0.00847511198652762	0.0488257516655083	NA	NA	0.550835943360095	0.642244438923782
ENSG00000059122	0.240832965180322	0.56634732967833	0.375445195640372	0.546836067730636	0.495906857774994	0.641257176103205	NA	NA	0.169650916145773	0.356030566871688	0.922758818635223	0.953496546587974	0.870095093495758	0.921871779014636	0.669015301201568	0.7427465617792	0.0164752831491642	0.0371960992257458	NA	NA	0.129872414181034	0.2202920577459	0.00355130595275893	0.0109993003903864	0.162942716990557	0.310981164807767	0.669060534602367	0.756646935323963	0.0164752831491642	0.0376088736782378	NA	NA	0.947118998810532	0.966863258055683	0.0145448944751577	0.0348100290118772
ENSG00000059145	0.27065652227137	0.595881769622426	0.752827481294172	0.854347257473185	0.89648686049935	0.933920209359949	NA	NA	0.339832407390813	0.546693276180251	0.116325551676737	0.235188661883706	NA	NA	0.744527068093351	0.80745198438389	0.631767063022404	0.699818008492937	NA	NA	0.198085454556398	0.304110105580694	0.0107263789313305	0.0274589882808584	0.399790733898964	0.569748496599372	0.987702797418186	0.991154007553504	0.934010611250198	0.956276576575983	NA	NA	0.0807294497598772	0.166170557958951	0.000775341433574616	0.0028888490426952
ENSG00000059378	0.111190147756886	0.402900636072939	0.420897023582629	0.589353739867439	0.133532764057027	0.256150123716306	NA	NA	0.582057277951217	0.742760472563801	0.267584516528773	0.420009684194722	0.3736063601936	0.531961036737616	0.592705156713817	0.678303798474253	0.0062049054330093	0.0158362014161387	NA	NA	0.316722430917018	0.434829319123554	0.00200974102058751	0.00580686267617814	0.0652435171321479	0.163751297980227	0.617467013680629	0.714078879820248	0.295659686059318	0.379336743893706	NA	NA	0.950961277952542	0.970121824043779	0.675434011619455	0.750283312302585
ENSG00000059573	0.0618933780326624	0.324879118529912	0.0156812564769522	0.0582236923019046	0.851122834295609	0.901885603576654	NA	NA	0.0891066267945641	0.236507204225588	0.840551820764637	0.906606173437857	0.542498643472942	0.682073922233316	0.00355130595275893	0.0123985803985804	0.355639131036327	0.437888120158966	NA	NA	0.0912455717330963	0.168599277092532	0.481038804597678	0.566284463781484	0.0302435020594694	0.0962031476977129	0.0809934503963256	0.152273673442685	0.186132352241112	0.261788290284885	NA	NA	0.0136946794657304	0.0463231655869693	0.681022898911117	0.755864766094945
ENSG00000059588	0.0669714476582298	0.332091314911177	0.438721106353396	0.603963558222348	0.66041178201298	0.77390533164561	NA	NA	0.544957630114827	0.715292365487424	0.000759485002636162	0.00592349893049194	0.2181773648806	0.366805845511482	0.316611240637077	0.412882896802205	0.8124510252549	0.860280501621284	NA	NA	0.0452321695644354	0.0981134448626709	0.00200974102058751	0.00572600242177773	0.438721106353396	0.60493513124446	0.934217185854807	0.954386356915191	0.470150822458056	0.561570529188108	NA	NA	0.0047940383674399	0.0220590185282221	0.179909580826773	0.263412862777494
ENSG00000059691	0.075799849447964	0.351438625943161	0.460539779467049	0.624335656952357	0.999201886239893	0.996316930168861	NA	NA	0.83412870356072	0.909256580186188	0.117469931405905	0.236245298071213	0.582057277951216	0.715502671487886	0.164130473913706	0.243335456130422	0.65565515029079	0.728026249858568	NA	NA	0.734969899703096	0.808322069081563	0.0156812564769522	0.0349266834952916	0.0570005495081274	0.147967997317653	0.96383858215099	0.977398119325973	0.448010329111459	0.534670575683629	NA	NA	0.854713471048229	0.900760804970577	0.00235745352557164	0.00817022317390055
ENSG00000059728	0.390868452693004	0.692512633194632	NA	NA	NA	NA	NA	NA	NA	NA	0.745389347525046	0.84094618327048	0.00127831537744684	0.00908525343015825	NA	NA	NA	NA	NA	NA	NA	NA	0.00735329143759799	0.0200435969235071	0.0220013250335137	0.0779886392451837	NA	NA	0.239189006733487	0.322813932218635	NA	NA	NA	NA	0.071525400031359	0.125713667680427
ENSG00000059758	0.60357523816749	0.828617112839494	0.0462852710613756	0.125836955544069	0.711108572665847	0.809854321278517	NA	NA	0.640674649311521	0.786382641090728	0.0124582938191066	0.0459575294681678	0.0242442113764731	0.0804558810435402	0.664559348710847	0.74120998646848	0.000216384040000188	0.00199727412842167	NA	NA	0.000437551635373737	0.00231556998300647	0.000237623766663451	0.00111946623574531	0.000121226358035337	0.00434896607736114	0.0415791865941473	0.0899896856848162	0.000216384040000187	0.00165454560734797	NA	NA	0.00875794283652115	0.0332987207604945	0.000121226358035337	0.00165852196309049
ENSG00000059769	0.134602053100932	0.438009350718138	0.007353291437598	0.0355182618498447	0.00459461829208668	0.0219657041851241	NA	NA	0.956589334093304	0.978532364620892	0.514735292492547	0.659225999026508	0.78025302086998	0.860176230388996	0.006858616441288	0.0186620644312952	0.515349428631542	0.598685835482134	NA	NA	0.0103471538205422	0.0312953000230051	0.839532280147011	0.882538466935172	0.495850049158501	0.655700779792671	0.789611017627323	0.850839812617027	0.010158688758911	0.0267370142344008	NA	NA	0.0960657596744564	0.189950672357029	0.441741158706946	0.53961552484491
ENSG00000059804	0.808918331523446	0.930475223658207	0.0368391977002925	0.107242086873083	0.715332736644636	0.812167246051038	NA	NA	0.304578281787602	0.512442099992033	0.81657864008424	0.89197871487209	0.006858616441288	0.0313468368262889	0.398919322493299	0.498490169054997	0.00909162647728955	0.0212204039615207	NA	NA	0.000237623766663451	0.00190616312289316	0.000237623766663452	0.00195150195150195	0.0497687378608888	0.137988318935064	0.0975685880159793	0.17702594582238	0.000216384040000187	0	NA	NA	0.000121226358035337	0.00243782519958544	0.000121226358035337	0.00165852196309049
ENSG00000059915	0.250270820254286	0.572766958178966	0.0189551703894999	0.0670587083455716	0.00459461829208669	0.0232541388986946	NA	NA	0.171167351316666	0.358030487267601	0.897279042710656	0.941818092106739	0.337640585799651	0.494461591043855	0.838378318945819	0.881389218639033	0.161936046484888	0.234173800337593	NA	NA	0.00355130595275893	0.014811753902663	0.0099321702448382	0.025021732942525	0.762218574377804	0.858687222716	0.154001812597347	0.243784898741562	0.000828562226773351	0.00344927820158432	NA	NA	0.0886221627857881	0.176044927402569	0.0161391535787316	0.0379471945801195
ENSG00000060069	0.0388892957783786	0.266063034901839	0.137844491049276	0.275529343481151	0.164130473913706	0.296274554512226	NA	NA	0.766748211443822	0.871942734660661	0.254326455575806	0.401298218926503	0.975570146754327	0.984415494899366	0.007353291437598	0.0219774167600255	0.798614704316289	0.85021295548033	NA	NA	0.109919470402815	0.192843946493114	0.00472428889569295	0.0138309265069828	0.0302435020594694	0.096443382572781	0.164468651585457	0.26430322110898	0.718944712758897	0.782292319473096	NA	NA	0.0119858635694054	0.0419709552854029	0.0269383333221944	0.0568598617379105
ENSG00000060140	0.526721490679945	0.785372117310688	0.382170103287805	0.551500928919463	NA	NA	0.60357523816749	0.787575613652111	NA	NA	0.0030647162974835	0.0149597024887497	0.0743046214532734	0.174858222720859	0.193049053596276	0.280108160396805	NA	NA	0.502221069749758	0.64413902473128	NA	NA	NA	NA	0.0524830266086069	0.142360276368452	0.020990557371815	0.0531761137675441	NA	NA	0.564862255880403	0.719400338223868	NA	NA	0.00127831537744683	0.00449369159970879
ENSG00000060237	0.962685087562447	0.988722771277998	0.000121226358035337	0.0034031154031154	0.000121226358035337	0.00402281834152504	NA	NA	0.000121226358035337	0.071950271950272	0.159045570544761	0.289607870128441	0.356905168191158	0.52043693525175	0.311757842357917	0.408775169872773	0.000216384040000187	0.00223168961296505	NA	NA	0.0748869009185448	0.145247140220423	0.536588260807369	0.621661011703992	0.190777309553975	0.347284709304911	0.000121226358035337	0.00146577831617202	0.000216384040000189	0.00150980070226369	NA	NA	0.00134948304971266	0.0099219360156056	0.911076337838385	0.932145973070658
ENSG00000060339	NA	NA	0.669060534602367	0.791701625279474	0.438721106353397	0.588478772830379	NA	NA	0.596378983629674	0.751806189507626	0.639486134079104	0.757407862083139	NA	NA	0.000237623766663452	0.00268556067642826	0.00147746845629712	0.00521993874561676	NA	NA	0.00134948304971266	0.00882520902080804	0.544957630114827	0.627566071960891	NA	NA	0.000121226358035337	0.00217723796671165	0.000828562226773351	0.00344927820158432	NA	NA	0.000775341433574616	0.00480708200636387	0.876129041560598	0.911188849616149
ENSG00000060491	0.6818615022017	0.869831184279421	0.948866634920039	0.970314262086077	0.386531032177557	0.539947787427626	NA	NA	0.743846443018205	0.857034108698134	0.566924244209373	0.70026439538149	0.934217185854807	0.962343868795482	0.779212481012075	0.8319781268889	0.773910523628512	0.825874267461633	NA	NA	0.8106247857456	0.870417374545764	0.387103341911499	0.477915338667564	0.433669713764516	0.600909895582994	0.864764662389211	0.908598319145915	0.305237961329142	0.392704144784489	NA	NA	0.57083211905207	0.685653375178515	0.741846079208819	0.806118881118881
ENSG00000060558	0.209724044129172	0.529515365961491	0.398260704974512	0.568667858929142	0.793527859291734	0.862177170294783	NA	NA	0.075799849447964	0.216824459409381	0.787613364372904	0.867966028870577	0.0583956515536158	0.148486784285941	0.0233889245204171	0.0523752879963884	0.0396054372296928	0.0750740982809199	NA	NA	0.0233889245204172	0.0598080406591045	0.0302435020594694	0.0595592789642328	0.666021531272565	0.788330711778446	0.0302435020594694	0.0695740481162571	0.0044304629867516	0.0128540301373913	NA	NA	0.0604370610338987	0.135423954165931	0.038418916131254	0.0770017105506939
ENSG00000060642	0.142770011822527	0.454137588014949	0.354211795726138	0.527371964555798	0.007353291437598	0.0337302367992905	NA	NA	0.2010654640015	0.39842691049554	0.0972214578751141	0.204462842393877	0.0103471538205422	0.0436726539464159	0.00235745352557165	0.00870682937446363	0.567760914000874	0.641490223442501	NA	NA	0.715332736644636	0.791613970992567	0.860813049256443	0.896828988241064	0.0583956515536158	0.153322113595566	0.00134948304971266	0.0072245994626331	0.0547151894446391	0.0979319343387033	NA	NA	0.212063460750595	0.336347933072284	0.237555525822141	0.334597005110822
ENSG00000060688	0.235443581560496	0.562851533998266	0.458426386578314	0.623432622101507	0.588760442018374	0.713388391948166	NA	NA	0.0554828478439928	0.176151800397992	0.00124699793146673	0.00713313976471871	0.488283314076244	0.635599400487663	0.222980807126261	0.309935138907792	0.159329151336108	0.229728072818712	NA	NA	0.114962821591887	0.201270789892787	0.871665474869002	0.904945746479293	0.435269502487259	0.601872466700194	0.917941905371642	0.940688050347727	0.258953871868072	0.341737646672712	NA	NA	0.987864805738983	0.990384604062475	0.000437551635373737	0.00136278968395757
ENSG00000060709	0.63686064600937	0.846104120568831	0.495906857774994	0.657428970782361	0.437821016879021	0.588131862231886	NA	NA	0.579527718873083	0.740930458184914	0.0179256542937983	0.0598812958218899	NA	NA	NA	NA	NA	NA	NA	NA	NA	NA	0.000759485002636162	0.0031471918146887	NA	NA	0.00860998357180436	0.0256015779092702	NA	NA	NA	NA	NA	NA	0.000121226358035337	0.00165852196309049
ENSG00000060718	0.937105245114976	0.979706211461086	NA	NA	NA	NA	NA	NA	NA	NA	NA	NA	0.279752836363821	0.437262367573778	0.000759485002636161	0.00317197908209144	NA	NA	NA	NA	NA	NA	0.000121226358035337	0.00276196177835522	0.295570907547621	0.463767895140444	0.000121226358035337	0.00217723796671165	NA	NA	NA	NA	NA	NA	0.000121226358035337	0.00165852196309049
ENSG00000060762	0.329521473751983	0.6458843397115	0.0030647162974835	0.0166565633690266	0.00860998357180438	0.0359213352572318	NA	NA	0.895473585478117	0.943255330047587	0.129872414181034	0.250324175290916	0.019562711576843	0.072154450600697	0.0047940383674399	0.0157738104098257	0.000216384040000188	0.00137177251439136	NA	NA	0.505504770322087	0.617732971847938	0.526721490679945	0.612201400614499	0.000437551635373737	0.0037015718276664	0.419324810424367	0.535921656703108	0.0492435458008165	0.0877132178203955	NA	NA	0.82092017840261	0.881933101271893	0.352131045859853	0.454299065084889
ENSG00000060971	0.179909580826773	0.493382332574585	0.028119493749449	0.0892845388350412	0.85588847160382	0.905104395951468	NA	NA	0.0318819211356281	0.124981775931497	0.429654929956629	0.577625608023602	0.18508209890171	0.327545331514129	0.089689694855427	0.150240265856058	0.00940987370114839	0.0227767197133542	NA	NA	0.00134948304971266	0.00882520902080804	0.000437551635373739	0.00283357536335812	0.0468260552678161	0.131753405628733	0.679915023546815	0.766918722786647	0.000441339317378963	0.00145245825004133	NA	NA	0.0757998494479638	0.160620297528179	0.000121226358035337	0.00165852196309049
ENSG00000060982	0.986114070859805	0.995539274983928	0.0524830266086069	0.138542338183755	0.306075284706384	0.463388602219753	NA	NA	0.392612408213854	0.595337599799346	0.104613684819692	0.215445344226294	0.000237623766663452	0.00533758639021797	0.165867951556802	0.248109830718526	0.801734242110113	0.854693831316169	NA	NA	0.315195098813607	0.432239565516016	0.388610186149466	0.480138084647064	0.000237623766663451	0.00209474481030477	0.376008502404177	0.491227921483541	0.10151223328043	0.15862761040426	NA	NA	0.266648396266186	0.397493572069105	0.0193508792324701	0.0435789751524382
ENSG00000061273	0.107051541270362	0.398470667894927	NA	NA	0.385883512260866	0.53723187415903	NA	NA	NA	NA	0.00134948304971266	0.0111649144143423	0.870095093495758	0.921871779014636	NA	NA	0.859827860471201	0.893842974268129	0.808918331523446	0.880837597481606	NA	NA	0.627195558209696	0.706670515387222	0.124984201829019	0.258367910400183	0.109919470402815	0.189231215420311	0.320877764706458	0.414085929875404	NA	NA	NA	NA	0.000759485002636161	0.00249411318113608
ENSG00000061337	0.356905168191158	0.667556577566323	0.241973839883225	0.404422422777503	NA	NA	0.169650916145773	0.39171534932729	NA	NA	NA	NA	0.590858416319256	0.722433536839118	0.159309435550624	0.238717489245472	NA	NA	0.0920648636644531	0.200050246647709	NA	NA	NA	NA	0.1765060691861	0.331122517961725	0.290470723683109	0.403315136476427	NA	NA	0.462105697435731	0.637979147172201	NA	NA	NA	NA
ENSG00000061455	NA	NA	NA	NA	NA	NA	0.330638334353118	0.565628759283582	NA	NA	NA	NA	NA	NA	NA	NA	NA	NA	0.40140813230937	0.547007257380701	NA	NA	NA	NA	0.137205138157639	0.276683418941963	0.384176120628188	0.497064288368636	NA	NA	0.802200770952291	0.887053275942165	NA	NA	NA	NA
ENSG00000061492	0.000121226358035337	0.0419331779331779	NA	NA	NA	NA	NA	NA	NA	NA	NA	NA	NA	NA	NA	NA	NA	NA	NA	NA	NA	NA	NA	NA	NA	NA	NA	NA	NA	NA	NA	NA	NA	NA	NA	NA
ENSG00000061656	0.162562186406022	0.475993288043059	0.654882804247783	0.780581609555327	0.111190147756885	0.223630325405473	NA	NA	0.57083211905207	0.735493694794252	0.48272333464971	0.627938203291941	0.535914841472545	0.675830254117865	0.181935672582579	0.261680121132634	0.905414408939134	0.927264971627264	NA	NA	0.145818676446939	0.24066492011041	0.926592823131182	0.946928557144667	0.0142281703211471	0.0566616479489979	0.284902003072165	0.398901098901099	0.26496535234324	0.349876993156728	NA	NA	0.376646940479567	0.506535897895057	0.848773448782601	0.887611501678678
ENSG00000061676	0.00426115299991935	0.110934333156555	0.00134948304971266	0.0127997773370908	0.0276507791048546	0.083722489801991	0.0273154907149814	0.144181533355323	0.682602357508375	0.81979241541079	0.0116678896707901	0.0438325987452625	0.109245996757448	0.226774644098994	0.0217200789591479	0.0493117058201285	NA	NA	0.000237623766663452	0.007305757933373	NA	NA	0.000775341433574613	0.00310752539464498	0.0618933780326624	0.160471762216704	0.170820049946556	0.270657083142173	NA	NA	0.0130299896285473	0.0651381162646327	NA	NA	0.0020097410205875	0.00619554267170807
ENSG00000061794	0.331815960693744	0.647974727624363	0.0242442113764731	0.0795151002843311	0.307897556598534	0.467356582390843	NA	NA	0.147563209418259	0.325466961237196	0.442474102253364	0.591021075144787	0.759438916358251	0.848726375626461	0.0386504656099665	0.0773971592340338	0.971279844052294	0.975813889609294	NA	NA	0.205181174500202	0.313295850137955	0.0103471538205422	0.0248372975645703	0.190777309553975	0.346957611220259	0.375445195640372	0.49015930614079	0.227361466853282	0.310781111083683	NA	NA	0.892208710757806	0.929694019536825	0.240832965180322	0.335567167496214
ENSG00000061918	0.73957236276788	0.898406354692918	0.0606041903784804	0.154305593418236	0.265436882689379	0.415611715061101	NA	NA	0.8106247857456	0.899871209460251	0.000437551635373737	0.0026944265512854	0.558846262434755	0.697112750998761	0.00355130595275893	0.0123985803985804	0.58604208782416	0.665742674761356	NA	NA	0.262628090498341	0.376609729640713	0.000437551635373737	0.00152126111494057	0.340365204494608	0.508798510291214	0.0822984091091878	0.153644411743764	0.860370319800446	0.895838262976582	NA	NA	0.403967406433369	0.536681784246845	0.880022713283641	0.915808800253245
ENSG00000061936	0.0327860647122612	0.250227955514059	0.395400186463246	0.565947316850931	0.187015517082415	0.324748124373066	NA	NA	0.243795939197792	0.445872865568738	0.85353672468557	0.913180181265288	0.433669713764516	0.588185032908651	0.187567522125639	0.269178344245368	0.30254195585359	0.38270646426744	NA	NA	0.57083211905207	0.677189493545093	0.0233889245204171	0.0488106559150693	0.230657653480881	0.397784551630705	0.699567695247885	0.783493964629924	0.558264031869983	0.638310892073416	NA	NA	0.532283256056215	0.648892801682501	0.000121226358035337	0.00165852196309049
ENSG00000061938	0.459791939051294	0.746629985002078	0.922758818635223	0.954075651531903	0.0368391977002926	0.102733772261463	NA	NA	0.959196017378515	0.979298348239713	0.535914841472545	0.671808744659248	0.990648043917124	0.992208547415197	0.25365612565313	0.341046116046116	0.0224547187665103	0.0479782751432706	NA	NA	NA	NA	0.154001812597347	0.219815389367897	0.901732727396508	0.946007311107982	0.0462852710613757	0.0986862903975665	0.000828562226773352	0.00340622041026899	NA	NA	NA	NA	0.066381355142114	0.11940802049771
ENSG00000061987	0.0206826341325157	0.205732763308521	0.34549636403127	0.519722925871921	0.404258431679035	0.559659303512878	NA	NA	0.233035319876391	0.438222083681653	0.922758818635223	0.952605636798649	0.259098536441213	0.414779201879165	0.0886221627857881	0.147142959541484	0.501141847391349	0.581071349796361	NA	NA	0.0543014629686036	0.11226450296021	0.932604836456469	0.948932485064302	0.193049053596276	0.353818085976676	0.271560376586006	0.387866555858958	0.139933914221668	0.208030341327165	NA	NA	0.930859592468543	0.954239558274942	0.950010080337482	0.96536384036384
ENSG00000062038	NA	NA	NA	NA	NA	NA	0.398260704974512	0.627564988855311	NA	NA	NA	NA	NA	NA	NA	NA	NA	NA	0.641652893460974	0.757564629510712	NA	NA	NA	NA	0.116325551676737	0.249024261936477	NA	NA	NA	NA	0.912768998835366	0.950073252170616	NA	NA	NA	NA
ENSG00000062096	NA	NA	NA	NA	NA	NA	NA	NA	NA	NA	NA	NA	NA	NA	NA	NA	NA	NA	NA	NA	NA	NA	NA	NA	NA	NA	NA	NA	NA	NA	NA	NA	NA	NA	NA	NA
ENSG00000062194	0.462816787901863	0.74799449609622	0.74108562866678	0.846076733074745	0.228584593839835	0.376023325208993	NA	NA	0.0570005495081273	0.178369331817608	0.950961277952542	0.974185637807784	0.0872190843092269	0.194012679844302	0.0479203004832461	0.0916312233385404	0.342025298287998	0.423340244121941	NA	NA	0.654882804247783	0.746368886020586	0.830743850230222	0.874033546594176	0.559665190799405	0.707686539247815	0.0790303706404789	0.148737878008825	0.00155298007177876	0.00561671059584829	NA	NA	0.0116678896707901	0.0406780826011595	0.874842939639819	0.909388050384093
ENSG00000062282	0.0604370610338986	0.320311595689649	NA	NA	NA	NA	0.266648396266186	0.504583653920709	NA	NA	0.933400449031283	0.961514970247631	0.0604370610338987	0.151152531557298	NA	NA	NA	NA	0.0794868125112378	0.179957708648516	NA	NA	0.00355130595275894	0.0117641663776327	NA	NA	NA	NA	NA	NA	0.669015301201568	0.797656933078195	NA	NA	0.00320892519429612	0.0109339881591799
ENSG00000062370	NA	NA	NA	NA	NA	NA	NA	NA	NA	NA	0.64857897140061	0.764726234848573	NA	NA	NA	NA	NA	NA	NA	NA	NA	NA	0.000121226358035338	0.0016199968123045	NA	NA	NA	NA	NA	NA	NA	NA	NA	NA	NA	NA
ENSG00000062485	0.322162629884947	0.641352869484347	0.111190147756886	0.233393738374581	0.00426115299991935	0.022105080480715	NA	NA	0.0851017476231818	0.229071630558619	0.006858616441288	0.0278225731413912	0.000775341433574617	0.00900315776663272	0.0118413733741279	0.0305640467317114	0.749138531973939	0.807544152576253	NA	NA	0.00134948304971266	0.00899230316270675	0.0308849626841174	0.0615598788675712	0.124703680657232	0.257338407934192	0.291198574436666	0.40477714759745	0.035658584199441	0.0676436821364358	NA	NA	0.0116678896707901	0.0406129976689977	0.211167665241357	0.300460857422883
ENSG00000062524	0.900546339604573	0.966905801857258	0.00327625259159648	0.0202070000373488	NA	NA	0.155179913564401	0.370702830033816	NA	NA	0.733834886725899	0.829957234579302	0.480398825734412	0.626505353402324	0.0396649061884561	0.0802006074733348	NA	NA	0.00969761056850183	0.0417842732563545	NA	NA	0.00713282903534815	0.019033666181096	0.664559348710847	0.788233848501354	0.000237623766663452	0.00189180737961226	NA	NA	0.261972425439823	0.442586229399416	0.0103471538205422	0.0367506132212015	0.0247366913883391	0.0531504977612762
ENSG00000062582	0.923948464465927	0.974735060043712	0.104667609402956	0.224540698376494	0.986114070859805	0.989484370899347	NA	NA	0.991551764675408	0.993986789068271	0.000237623766663451	0.00184813166631348	0.000237623766663451	0.00318912394384093	0.723310137165713	0.788742485268923	0.000216384040000187	0.00223168961296505	NA	NA	0.000437551635373737	0.00231556998300647	0.548365310217807	0.632958640444604	0.000775341433574616	0.00620551237110251	0.107051541270362	0.185200607731698	0.000441339317378964	0.00203139583421274	NA	NA	0.000121226358035337	0.00345489635812216	0.00124699793146673	0.00394101399270842
ENSG00000062598	0.110253749848397	0.40236592275958	NA	NA	NA	NA	0.0234706725303483	0.134956192962235	NA	NA	0.00777769420191561	0.0344464493097073	0.00212380316600276	0.0164901042949823	NA	NA	NA	NA	NA	NA	NA	NA	0.00860998357180438	0.0216132642296803	0.139356864387782	0.281480135429641	NA	NA	NA	NA	NA	NA	NA	NA	0.164130473913706	0.246481696463769
ENSG00000062716	0.183032971076742	0.497599078669708	0.86151700685461	0.921780126587281	0.880022713283641	0.925134539207712	NA	NA	0.0807294497598772	0.223088417171257	0.4471290953028	0.598551050291118	0.0662667882186772	0.160500849496065	0.0878248949111378	0.146664740541386	0.00248516128986177	0.0076042532392818	NA	NA	0.698243318877996	0.781663681073335	0.401535093099293	0.493167345215904	0.538360545658358	0.689818516399113	0.138744664404045	0.230346424739464	0.00256363947611433	0.00953110283697307	NA	NA	0.116325551676737	0.218388141686665	0.150219566325553	0.229329344125262
ENSG00000062725	0.601714878830689	0.824809173998585	0.124703680657232	0.254140382393104	0.305574274352571	0.459643215045327	NA	NA	0.00685861644128802	0.0439696106362773	0.671217500684473	0.782910493310923	0.146531084583024	0.279906595992151	0.214230168328156	0.300764751679272	0.00982074922507514	0.0241475645942147	NA	NA	0.864764662389211	0.907476355004335	0.473052168245679	0.561217030389134	0.15646248161337	0.305277208289256	0.0213358257847088	0.0531120075423873	0.0651304648686505	0.1120218825746	NA	NA	0.0220013250335138	0.0652844501279427	0.391444223379216	0.493244965109917
ENSG00000062822	0.0396649061884561	0.268776513981333	0.771064848057688	0.862531826679075	0.730683787327542	0.822632678602828	NA	NA	0.000121226358035337	0.00947847893955679	0.0984992401412105	0.207397200500649	0.524403756599647	0.667992566863012	0.0132349166464515	0.0329278233241328	0.456985970671262	0.540342785806552	NA	NA	0.95606347521417	0.970868683607404	0.938689883559535	0.956941318387102	0.00426115299991935	0.0245481708896343	0.000121226358035337	0.0198036006546645	0.212814678231244	0.290360400430598	NA	NA	0.0233889245204171	0.0683721085998126	0.103218048516339	0.170156182928241
ENSG00000063015	NA	NA	NA	NA	NA	NA	0.00847511198652767	0.0766344086405342	NA	NA	0.0266237456273114	0.0795539681943975	NA	NA	NA	NA	NA	NA	0.114267850468574	0.232224361627669	NA	NA	0.00847511198652767	0.021719520262856	NA	NA	NA	NA	NA	NA	0.621055511988812	0.764025057702828	NA	NA	0.641495266805646	0.721790419974515
ENSG00000063046	0.661896858711182	0.860370622228387	0.0182875446921441	0.0651822791774945	0.872454448323657	0.918993736157003	NA	NA	0.113443551023251	0.278579340846199	0.168453829766216	0.302391435724769	0.00847511198652765	0.0382568236969296	0.695535637886474	0.76641168633379	0.0199085182635941	0.0413332014225536	NA	NA	0.15789913007216	0.255966770684513	0.282804568515902	0.372736279033815	0.00127831537744683	0.00896541893360557	0.15485468274081	0.248859359078337	0.0493497565035827	0.0894371585669592	NA	NA	0.895082238605911	0.93018807547793	0.924848627781156	0.946282660719166
ENSG00000063127	0.495906857774994	0.768662127204899	NA	NA	0.020990557371815	0.069226702643999	NA	NA	NA	NA	0.771064848057688	0.855328581164759	0.0302435020594694	0.0934414046492891	NA	NA	0.000216384040000188	0.00199727412842167	NA	NA	NA	NA	0.00127831537744683	0.0041610620463206	0.114267850468574	0.244575787343575	NA	NA	NA	NA	NA	NA	NA	NA	0.00320892519429612	0.0109339881591799
ENSG00000063169	NA	NA	0.806097266916594	0.888764870628511	0.576072894044906	0.706637040532746	NA	NA	0.0489919544906111	0.16702247221811	0.77618509600883	0.861209237361644	NA	NA	0.0166756193953784	0.0405328679399794	0.705088555951041	0.767370511889852	NA	NA	0.170406038146564	0.270260780163243	0.0207668508813684	0.0440553183329119	NA	NA	0.0954534296350558	0.17207498383969	1	0.996223251757232	NA	NA	0.331815960693744	0.462607841846691	0.00127831537744684	0.00433471080237249
ENSG00000063176	0.469330024334905	0.752010678722762	0.500828522734075	0.663166177402489	0.0281194937494491	0.0849149818455983	NA	NA	0.146424587649323	0.323909785102185	0.534146163316007	0.670747582356544	0.211465688920861	0.358969202161196	0.243291325904849	0.331910870613114	0.135564512790977	0.20124064171123	NA	NA	0.461478188828693	0.575313969430854	0.00235745352557165	0.00761237040306808	0.0124582938191066	0.051257001043021	0.568323183307127	0.670315767063815	0.812940505057188	0.862959766272578	NA	NA	0.62244449574582	0.727607516590856	0.000759485002636161	0.00249411318113608
ENSG00000063177	0.579527718873082	0.815196124981929	0.500828522734075	0.663166177402489	0.0281194937494491	0.0856368456368456	NA	NA	0.313347610440992	0.523038143291308	0.956589334093304	0.976593653077547	0.697496873212701	0.804430305172617	0.0759969938308302	0.133333660836295	0.225411162645491	0.304879414313377	NA	NA	0.63686064600937	0.730798778686103	0.000759485002636161	0.00254789668778327	0.14724886383666	0.291243751873673	0.470750455360987	0.582493258328065	0.668540100566586	0.74321062312476	NA	NA	0.374602953031665	0.50435256463952	0.000121226358035337	0.00165852196309049
ENSG00000063180	0.488283314076244	0.762399152587215	0.533715334709692	0.685677402686664	0.4471290953028	0.597573303889093	NA	NA	0.124703680657232	0.292437660726951	0.0415791865941472	0.111338573701156	0.431247093244679	0.583040745764007	0.000759485002636161	0.00317197908209144	0.00393026048036049	0.010592924538924	NA	NA	0.0648481278734242	0.128409592045956	0.000121226358035337	0.0235087909506514	0.0699420437918278	0.171424364813093	0.000121226358035338	0.00128116893430039	0.000828562226773351	0.00344927820158432	NA	NA	0.0161391535787316	0.0513372682238118	0.000121226358035337	0.00165852196309049
ENSG00000063244	0.87691864339627	0.960417087274785	0.170820049946556	0.318120311400623	0.356905168191158	0.517117224130479	NA	NA	0.186598589239891	0.379274319663956	0.124703680657232	0.24226331217958	0.113443551023251	0.237072018890201	0.402719302426831	0.501503787568005	0.00409494245704607	0.0117819143607109	NA	NA	0.00526518735087119	0.0204551200810976	0.00847511198652765	0.0210138754996523	0.0907903514182606	0.206464208276897	0.0622234718278968	0.126241915508463	0.000843050628382688	0.00370050586827213	NA	NA	0.0649795945904221	0.141652931804447	0.0156812564769522	0.0369284465086403
ENSG00000063245	0.617467013680629	0.837396695281892	0.0217200789591479	0.0744644006990567	0.00124699793146673	0.00763982606087869	NA	NA	0.652963674362832	0.793164858053106	0.0457900280689947	0.120191665245324	0.956985250381397	0.977619330560507	0.723310137165713	0.788058142998854	0.294190825625988	0.374723757379318	NA	NA	0.144767705190428	0.240087324655226	0.000121226358035337	0.00276196177835522	0.882100269988495	0.937348846753748	0.0426833110104191	0.0916369144217245	0.000441339317378965	0.00196880602496827	NA	NA	0.0453848685535535	0.11067929982335	0.000121226358035337	0.00165852196309049
ENSG00000063322	0.092516528799987	0.38023939822501	0.477165434127594	0.637213750501615	0.0995430000066197	0.208793648083326	NA	NA	0.605694355619255	0.761864132401394	0.000437551635373737	0.0026944265512854	0.796338679221048	0.874157011601353	0.0905663128799596	0.150576404924231	0.0817203053301769	0.130115996201122	NA	NA	0.173456917258452	0.276383965761015	0.000759485002636159	0.00272473857379518	0.00212380316600276	0.0165124805749806	0.254326455575806	0.36160350883714	0.0044304629867516	0.0128540301373913	NA	NA	0.00306471629748349	0.0137619519044226	0.386531032177557	0.486484160447643
ENSG00000063438	NA	NA	NA	NA	NA	NA	NA	NA	NA	NA	0.991551764675408	0.993196807120274	NA	NA	NA	NA	NA	NA	NA	NA	NA	NA	0.170427337667438	0.243630884994169	NA	NA	NA	NA	NA	NA	NA	NA	NA	NA	0.151219308955951	0.229273641102643
ENSG00000063587	0.601007878128722	0.826349333304511	0.0302435020594694	0.093058759500843	0.0233889245204172	0.0738324011002197	NA	NA	0.0431923462336981	0.152284992935399	0.0974883070461621	0.204752372019304	0.34285192824747	0.500491317325346	0.00235745352557164	0.0088376626974152	0.000441339317378965	0.0026831243796986	NA	NA	0.862408723227951	0.906695218656941	0.00957534841900136	0.0231016578097456	0.386531032177558	0.555378111883132	0.298754855497759	0.413168613518509	0.641697216463801	0.711204171253799	NA	NA	0.346911348431911	0.47953766258851	0.264976957765549	0.360896547171057
ENSG00000063761	0.316611240637077	0.636015774091088	0.139810205880118	0.276375458608352	0.136757592809625	0.260008660348681	NA	NA	0.888937827262202	0.942115919413666	0.00777769420191561	0.0344464493097073	0.642220272225308	0.762061965015205	1	0.995964502755824	0.000441339317378965	0.00223776223776224	NA	NA	0.0746918467227867	0.14512182223694	0.000775341433574616	0.00283795062009548	0.254326455575805	0.417270080032511	0.0390096788522083	0.0860597439544808	0.0302759309353863	0.0625714601971585	NA	NA	0.148190375485795	0.258774897189531	0.000437551635373737	0.00136278968395757
ENSG00000063978	NA	NA	0.548365310217807	0.699170192252514	NA	NA	NA	NA	NA	NA	0.832459977806647	0.899187137648676	0.626476981186465	0.754076452531199	0.500828522734076	0.598106225224869	NA	NA	0.453809473513455	0.601508261268656	NA	NA	0.867233624474664	0.900194393231051	0.126507264831279	0.260593687982223	0.621055511988811	0.717580295332323	NA	NA	0.0807294497598773	0.208295253050498	0.294448344878766	0.425097059305357	0.737239504290515	0.802001552390355
ENSG00000064012	0.451248138018558	0.74272692878709	0.260972148569406	0.425730760936378	0.154001812597347	0.283234908968023	NA	NA	0.91797759361809	0.955129168615539	0.00426115299991935	0.0209581941540704	0.392612408213854	0.550637248962117	0.614025159065492	0.696721618972875	0.000441339317378966	0.00260143178292644	NA	NA	0.038106631911445	0.0865886683570028	0.000237623766663451	0.00111946623574531	0.163243591602426	0.313103469141844	0.677376109721214	0.764240143004549	0.000441339317378966	0.00247907607023629	NA	NA	0.00200974102058751	0.00967787232847474	0.985316070636857	0.987842966322163
ENSG00000064042	NA	NA	NA	NA	NA	NA	0.000121226358035337	0.0229236229236229	NA	NA	NA	NA	NA	NA	0.000121226358035337	0.00447820650866336	NA	NA	0.131499462614159	0.255811990118559	NA	NA	NA	NA	0.000237623766663451	0.00209474481030477	0.000121226358035337	0.0198036006546645	NA	NA	0.0233889245204171	0.0943787726705876	NA	NA	NA	NA
ENSG00000064102	0.376769606816866	0.682363048102038	0.574247802702515	0.720549819741253	0.250469085502768	0.399578314736816	NA	NA	0.0575830780118188	0.183090104509933	0.00479403836743991	0.0241537999953842	0.251815118380639	0.403630815016583	0.000437551635373739	0.00373026081271324	0.00147746845629711	0.00540068886337543	NA	NA	0.00134948304971266	0.00862281531177852	0.335189234217108	0.425005686302346	0.37788552190225	0.5488296828523	0.000121226358035337	0.00217723796671165	0.0151812963115275	0.0349321044973219	NA	NA	0.000237623766663452	0.00305133296586288	0.0390096788522083	0.0780188228527429
ENSG00000064115	0.461478188828693	0.747901299291868	0.0748869009185448	0.178626954779383	0.43951693356024	0.588822381221947	NA	NA	0.0252223320781255	0.106778204079921	0.187567522125639	0.325740020832539	0.000437551635373737	0.00379828244996784	0.00212380316600276	0.00798377087969848	0.000843050628382687	0.0036678199150324	NA	NA	0.000437551635373737	0.00231556998300647	0.0390096788522083	0.073569848237448	0.000237623766663452	0.00384990439635248	0.0145448944751577	0.0411827270793448	0.000216384040000187	0	NA	NA	0.000237623766663452	0.00305133296586288	0.290470723683109	0.386714606195542
ENSG00000064195	0.815731313987642	0.934876193387916	0.812783170367251	0.893830212702106	NA	NA	0.232462833774107	0.469709694700453	NA	NA	NA	NA	NA	NA	NA	NA	NA	NA	0.554973835109692	0.687585025250808	NA	NA	NA	NA	0.0502395365128525	0.13933536034475	0.449426873506034	0.565855912078649	NA	NA	0.458426386578314	0.634368161612981	NA	NA	NA	NA
ENSG00000064199	0.752827481294172	0.904045054540104	0.781239482748224	0.872611751750825	0.797113616912619	0.868233811892775	NA	NA	0.129872414181034	0.30186828840675	0.00426115299991935	0.0209581941540704	0.513651104744683	0.660710334232793	0.000759485002636162	0.00389667262458782	0.00644095379558028	0.0174973962208005	0.000759485002636161	0.00675464659990772	NA	NA	0.000121226358035337	0.00186681073107666	0.771833605915447	0.862817241709975	0.000121226358035337	0.00217723796671165	0.0159829066215037	0.0377689733726885	0.00426115299991935	0.0324015285652114	0.000237623766663452	0.00305133296586288	0.150219566325553	0.229329344125262
ENSG00000064201	0.729926702925213	0.892028896540859	0.626476981186465	0.764350237212219	0.682602357508375	0.791632854082467	NA	NA	NA	NA	0.753591312786506	0.846202159364347	0.119892382143977	0.244238531994902	NA	NA	NA	NA	NA	NA	NA	NA	0.0752833042475538	0.124376704414369	0.0604370610338988	0.156518972747288	0.000237623766663451	0.00103822557810288	NA	NA	NA	NA	NA	NA	0.512243850969906	0.607280390842035
ENSG00000064205	NA	NA	NA	NA	NA	NA	0.171167351316666	0.393923340748066	NA	NA	NA	NA	NA	NA	NA	NA	NA	NA	0.000237623766663451	0.00466865279699504	NA	NA	NA	NA	0.536588260807369	0.689670644402685	NA	NA	NA	NA	0.000759485002636161	0.0087072148927819	NA	NA	0.304578281787602	0.403484170150837
ENSG00000064218	NA	NA	NA	NA	NA	NA	0.794302146611762	0.897369204734112	NA	NA	NA	NA	NA	NA	NA	NA	NA	NA	0.293958694305954	0.439817075650859	NA	NA	NA	NA	NA	NA	NA	NA	NA	NA	0.0502395365128525	0.156821017978043	NA	NA	NA	NA
ENSG00000064225	0.540720307336816	0.791862318316188	0.664559348710847	0.789250016836224	0.669060534602367	0.779846011098621	NA	NA	0.623517458584341	0.775664613334421	0.373045032786219	0.527561623496938	0.266648396266186	0.423490352953983	0.007353291437598	0.0219774167600255	0.000843050628382687	0.0036678199150324	NA	NA	0.000121226358035337	0.00474436184215364	0.0179256542937983	0.0392983901417636	0.307897556598534	0.481980603547434	0.160413847306207	0.25672082717873	NA	NA	NA	NA	0.000121226358035337	0.00345489635812216	0.00124699793146673	0.00394101399270842
ENSG00000064270	NA	NA	NA	NA	NA	NA	0.588912872940287	0.780907926735159	NA	NA	0.00134948304971266	0.0111649144143423	NA	NA	NA	NA	NA	NA	0.495906857774994	0.636611114941773	NA	NA	NA	NA	NA	NA	NA	NA	NA	NA	0.298015818669768	0.482446055775357	NA	NA	0.000121226358035337	0.00165852196309049
ENSG00000064313	0.197513436399873	0.515585254790243	0.0180237436220661	0.0653777869134798	0.0476125686510206	0.122739429763293	NA	NA	0.971483234932827	0.983717080050281	0.266025958405135	0.416913474809484	0.006858616441288	0.0313468368262889	0.109919470402815	0.175266227639757	0.0317715264036797	0.0610224726729581	NA	NA	0.290230668481857	0.403641075200708	0.0255640698555783	0.0511798174372072	0.111190147756886	0.237274352420166	0.699567695247885	0.783347366451492	0.255415544225968	0.338742863343581	NA	NA	0.192247969870966	0.312840563657894	0.691862976098013	0.764461126325756
ENSG00000064419	0.107252509768221	0.402483627483628	0.0878248949111378	0.19730579675559	0.00212380316600276	0.01500859899238	NA	NA	0.00200974102058751	0.0189948717948718	0.2171087713744	0.361551741042874	0.106499708913729	0.222017397090048	0.162226637521785	0.240728321800877	0.76095472649362	0.81326146649039	NA	NA	0.500828522734076	0.613706742714473	0.146531084583024	0.215464891106932	0.607841726406021	0.746854245087461	0.0299830542091696	0.069345966650347	0.000828562226773351	0.00344927820158432	NA	NA	0.157681980908531	0.270660468823768	0.0050231569780682	0.0152229134110066
ENSG00000064489	0.754456521365027	0.905549234345605	0.318142562381245	0.490976490868935	0.563052317464353	0.693366109138144	NA	NA	0.87691864339627	0.939155478849335	0.00127831537744683	0.00778533205531769	0.880022713283641	0.930832255282449	0.00200974102058751	0.00678185790293414	0.942509188118086	0.959322027064892	NA	NA	0.895473585478117	0.929502231531217	0.00212380316600276	0.00692066187273855	0.822473655003417	0.896713628867352	0.0357452289353234	0.0786517798355351	0.631767063022404	0.70204580075789	NA	NA	0.550154673344688	0.668707550848303	0.60357523816749	0.687787641068863
ENSG00000064490	NA	NA	0.3871033419115	0.556703658255317	0.405431364556023	0.561952277885734	NA	NA	0.792651287577858	0.881135309281989	0.514311663724938	0.657699902922397	NA	NA	0.0130299896285473	0.0330525761803388	0.75683841999955	0.808473091382034	NA	NA	0.0972214578751142	0.177515986943596	0.677376109721214	0.749583711732049	0.0995430000066197	0.222231249198635	0.513651104744683	0.624161785694788	0.477351235707535	0.56736349093751	NA	NA	0.170820049946556	0.288580302400509	0.0912455717330963	0.153438584056785
ENSG00000064545	0.62244449574582	0.838831492896371	0.000121226358035337	0.0034031154031154	0.000775341433574613	0.00630659066575069	NA	NA	0.0142281703211472	0.0763612936477258	0.00479403836743991	0.0242177412263448	0.193049053596276	0.342139718410905	0.649343366409502	0.727560732074243	0.109403385098234	0.169133155174345	NA	NA	0.313856054270644	0.431540231625714	0.795461368158071	0.845681309575202	0.404844672563355	0.575771589114698	0.000121226358035337	0.0198036006546645	0.000441339317378964	0.00203139583421274	NA	NA	0.123968242931669	0.226850841967328	0.00685861644128802	0.0199143941525087
ENSG00000064547	0.58821201404374	0.820166193449589	0.926592823131182	0.957499154423891	0.354921342313685	0.511206457985025	NA	NA	0.999201886239893	0.995952549685214	0.723310137165713	0.822157246074844	NA	NA	0.985316070636856	0.987746505784228	0.718944712758897	0.77693912220098	NA	NA	0.0419586548930844	0.0931329832384353	0.0269383333221944	0.0535161768429929	0.65967938121532	0.783791636672277	0.669060534602367	0.756575235623847	0.849035544426686	0.8845048296203	NA	NA	0.0575830780118188	0.130514953489402	0.000775341433574616	0.0028888490426952
ENSG00000064601	0.801389816507808	0.927949702203049	0.202587137336567	0.360146375214445	0.876129041560598	0.921691212148189	NA	NA	0.106499708913729	0.263364480100676	0.609709588570765	0.736857827268786	0.771833605915447	0.85482192856523	0.199666839162115	0.285826053856357	0.437580901817633	0.521521437989218	NA	NA	0.35807371061502	0.477471453794842	0.00235745352557165	0.00761237040306808	0.413784393973112	0.583046186507404	0.601007878128722	0.695893727070428	0.396408336176009	0.485301262695154	NA	NA	0.137844491049276	0.248095142821099	0.00355130595275893	0.0116077651946475
ENSG00000064607	0.626476981186465	0.843672997540593	0.254326455575805	0.41696807304935	0.0439549385966036	0.115265566353026	NA	NA	0.626476981186465	0.778926951899925	0.254326455575806	0.400609717080305	0.00127831537744683	0.0092090026255747	0.54701204536606	0.638133762880087	0.0675068194681449	0.115117586037375	NA	NA	0.000237623766663452	0.00303524259124663	0.00043755163537374	0.0027905535151912	0.000121226358035337	0.00434896607736114	0.137844491049276	0.230569320091023	0.810521170798562	0.859937697034156	NA	NA	0.0482910337889548	0.116732193026471	0.000437551635373739	0.00261035014696799
ENSG00000064651	0.654882804247783	0.855116747941205	0.00459461829208669	0.0244221865751127	0.000237623766663452	0.00349775169052277	NA	NA	0.00745251280412523	0.0515636245199859	0.354921342313685	0.513089452063469	0.0166756193953784	0.0634528088282169	0.605694355619255	0.691327135023598	0.265301407494602	0.347701666363376	NA	NA	0.402719302426831	0.518705037542901	0.203764075556702	0.284913415740483	0.298754855497759	0.467531799183549	0.00993217024483818	0.0288019602695371	0.0519957816853927	0.0946738169562524	NA	NA	0.0103471538205422	0.0367506132212015	0.00685861644128802	0.0199143941525087
ENSG00000064652	0.000437551635373737	0.0322562907178292	0.0874371752638404	0.196874444808329	0.019562711576843	0.0647539160550313	NA	NA	0.500828522734075	0.689710049385286	NA	NA	0.448999780083881	0.602002707487243	0.00127831537744683	0.00507379831607006	0.0353172932785237	0.064622470412579	NA	NA	0.189393255249023	0.292403517810579	NA	NA	0.00320892519429612	0.0195128599660702	0.000775341433574616	0.00338707871458963	0.00147746845629712	0.00583923498903256	NA	NA	0.0145448944751577	0.0501738101738102	NA	NA
ENSG00000064655	NA	NA	NA	NA	NA	NA	0.34549636403127	0.582823507963173	NA	NA	0.199666839162115	0.343509577330202	NA	NA	NA	NA	NA	NA	0.789611017627323	0.865668493701474	NA	NA	0.0215642433752496	0.0454824038639067	NA	NA	0.997901684607825	0.994793691663984	NA	NA	0.464560649477304	0.639307696065141	NA	NA	0.103218048516339	0.170289342847058
ENSG00000064687	0.641495266805646	0.849812704938259	0.000237623766663451	0.00215257299594649	0.234322119813326	0.385301894336982	NA	NA	0.00134948304971266	0.0202720083189667	0.00235745352557164	0.0139074696821176	0.406096269023511	0.566656111121882	0.000775341433574616	0.00349388785032349	0.920626071499248	0.940814635601365	NA	NA	0.543942899059027	0.649962205063737	0.0156812564769522	0.0349439312402275	0.0273154907149814	0.0882308663558664	0.542498643472943	0.64544774796303	0.65841730969799	0.734627410480994	NA	NA	0.000121226358035337	0.00243782519958544	0.626476981186465	0.712830829959293
ENSG00000064692	NA	NA	NA	NA	NA	NA	NA	NA	NA	NA	0.541690795368526	0.677517545849754	NA	NA	0.314685389070721	0.41173723795083	NA	NA	0.000437551635373737	0.00491852435514407	NA	NA	0.983218116000436	0.985963378608051	0.176860990770136	0.331584595492199	0.137504715119762	0.229437644477113	NA	NA	0.00516656517452525	0.0383909020272657	NA	NA	0.0886221627857881	0.147997156949589
ENSG00000064703	0.233896445281916	0.560492972374161	0.000237623766663451	0.00215257299594649	0.000121226358035338	0.00254660868695956	NA	NA	0.000237623766663452	0.00719502719502719	0.365008837588374	0.521737104217895	0.771833605915447	0.854603861746719	0.000121226358035337	0.00447820650866336	0.00393026048036048	0.0106324307219384	NA	NA	0.00614686004086385	0.0208460009677048	0.448999780083881	0.539547236432665	0.05950410093618	0.15345461244497	0.000237623766663451	0.00103822557810288	0.000216384040000187	0.00165454560734797	NA	NA	0.000121226358035337	0.00345489635812216	0.925643627068739	0.945531817085498
ENSG00000064726	0.564082388882207	0.806510323187639	0.000121226358035338	0.00289099609487959	0.00526518735087119	0.0269362939466032	NA	NA	0.444090365773123	0.644284783102264	0.912768998835365	0.948112923286437	0.0363876745755512	0.107382289311845	0.000759485002636161	0.00317197908209144	0.000216384040000188	0.00199727412842167	NA	NA	0.000121226358035337	0.00474436184215364	0.000437551635373737	0.00152126111494057	0.27920373598524	0.447898096735306	0.0132349166464515	0.0360167224080268	0.000441339317378965	0.00196880602496827	NA	NA	0.0233889245204171	0.0683721085998126	0.000121226358035337	0.0151966896152943
ENSG00000064763	0.452483934427193	0.745529695201468	0.356086248172569	0.529278890152411	0.0599992785198869	0.143981587696969	NA	NA	0.0568196768753049	0.178431341494961	0.14724886383666	0.273977876088544	0.0318819211356281	0.097174228157279	0.0213358257847088	0.0482655938637445	0.00674657056992559	0.0180306428936115	NA	NA	NA	NA	0.00212380316600276	0.00692066187273855	0.0368391977002925	0.111146076146076	0.0482910337889548	0.102054532755235	0.010158688758911	0.0267370142344008	NA	NA	NA	NA	0.00516656517452523	0.0155718762416916
ENSG00000064787	NA	NA	NA	NA	NA	NA	NA	NA	NA	NA	0.00235745352557165	0.0136224131494135	NA	NA	NA	NA	NA	NA	NA	NA	NA	NA	0.000775341433574616	0.00283795062009548	NA	NA	NA	NA	NA	NA	NA	NA	NA	NA	0.000121226358035337	0.00165852196309049
ENSG00000064835	NA	NA	NA	NA	NA	NA	NA	NA	NA	NA	NA	NA	NA	NA	NA	NA	NA	NA	NA	NA	NA	NA	NA	NA	NA	NA	NA	NA	NA	NA	NA	NA	NA	NA	NA	NA
ENSG00000064886	0.00777769420191561	0.150137634559745	0.182297758935651	0.330278451075264	0.104613684819692	0.214463831026675	NA	NA	0.193049053596276	0.392595748133723	0.00235745352557164	0.0139074696821176	0.000237623766663451	0.00318912394384093	0.0358462182705408	0.0727974744757962	0.000441339317378965	0.0026831243796986	0.000759485002636161	0.00675464659990772	0.000121226358035337	0.00474436184215364	0.000237623766663451	0.00111946623574531	0.658486850886204	0.782111077120319	0.629086263529846	0.726200627701782	0.00443046298675163	0.013922825270343	0.000121226358035338	0.00383909020272657	NA	NA	0.000237623766663451	0.000855311064735149
ENSG00000064932	0.466133312792773	0.751514035268375	0.951758073915805	0.971848613257289	0.715665521278606	0.811848264476626	NA	NA	0.0713567054891604	0.205216463599442	0.0119858635694054	0.0451644596184211	0.00235745352557165	0.0159191173041589	0.978381008955354	0.982838028074856	0.000216384040000188	0.00196976676018592	NA	NA	0.0030647162974835	0.0128022767666059	0.000759485002636161	0.00254789668778327	0.000237623766663451	0.00209474481030477	0.795461368158071	0.857738095238095	0.000216384040000188	0.00119000911080119	NA	NA	0.18098597315748	0.29722687733969	0.0907903514182606	0.151659851513633
ENSG00000064961	0.303610057073048	0.621792213446095	0.417362386287337	0.585004572615192	0.0050231569780682	0.025305767678649	NA	NA	0.534146163316007	0.70870165155127	0.870883840504319	0.926380130413307	0.601714878830688	0.729291603079468	0.229130430722654	0.315917313682265	0.0511834242253457	0.0899809281627463	NA	NA	0.484163322637834	0.595800609646764	0.00134948304971266	0.0060260984255023	0.192247969870965	0.348385834119311	0.137844491049276	0.23047374071279	0.826911932305677	0.868608419820335	NA	NA	0.637583698775169	0.737967729185923	0.000237623766663451	0.000855311064735149
ENSG00000064995	0.31595756690798	0.635902833028582	0.160413847306207	0.304089285295782	0.198902271422125	0.339964034734875	NA	NA	0.748154711516338	0.85909778252558	0.489534371815724	0.634164999862151	0.123968242931669	0.248872904598449	0.620992892335091	0.703928702887766	0.000441339317378964	0.00249583496927958	NA	NA	0.000237623766663451	0.00190616312289316	0.00311399474542982	0.00920973458934413	0.709135134921375	0.818393912115617	0.020990557371815	0.0531761137675441	0.00155298007177876	0.00572337715194858	NA	NA	0.0030647162974835	0.0136878965578517	0.000237623766663451	0.000855311064735149
ENSG00000064999	0.924848627781156	0.975934633623328	0.497616067811695	0.658962599302523	0.0570005495081273	0.137873746783781	NA	NA	0.748154711516337	0.859194789953597	0.00320892519429612	0.0181919000710947	0.254326455575806	0.4044994155871	0.609709588570765	0.695254853596572	0.000843050628382688	0.00361711803747619	NA	NA	0.000237623766663451	0.00190616312289316	0.000437551635373739	0.00283357536335812	0.1765060691861	0.331122517961725	0.110931568689126	0.190733607926083	0.00155298007177876	0.00561671059584829	NA	NA	0.00306471629748349	0.0137619519044226	0.397134284321282	0.498632817879764
ENSG00000065000	0.765231671417615	0.910795131708551	0.111190147756885	0.234807466966057	0.006858616441288	0.0288781970771421	NA	NA	0.89648686049935	0.944014354024695	0.3736063601936	0.528530169856812	0.354921342313685	0.51482823770931	0.0606041903784804	0.111316828056916	0.185877371602192	0.255276780761801	NA	NA	0.033811004385344	0.0791187519228853	0.0907903514182607	0.14372322030805	0.0570005495081274	0.147883137063026	0.981670892271713	0.987307627590313	0.000216384040000188	0.00164645096151945	NA	NA	0.044475272389493	0.108102738383112	0.0132349166464515	0.0320840738273618
ENSG00000065029	0.0176492943067864	0.195995607778797	0.0757998494479641	0.181777678251128	0.999201886239893	0.996584254271402	NA	NA	0.154854682740811	0.336231532881017	0.172655642193801	0.309445787618654	0.0232062854481039	0.0784390814330934	0.0925165287999871	0.155321687802803	0.225107244612352	0.300383141762452	NA	NA	0.81808995920421	0.87653656708427	0.231768050687517	0.317567779114334	0.4903054073828	0.650802269188317	0.569014054776208	0.67091913916699	0.053495459204138	0.0961832705243312	NA	NA	0.170406038146563	0.286512656061467	0.0132349166464515	0.0320840738273618
ENSG00000065057	0.965578917311928	0.988915110751753	0.0215642433752496	0.0738872844559232	0.0759969938308303	0.173843107387662	NA	NA	0.999201886239893	0.996148506901089	0.172655642193801	0.309445787618654	0.965578917311928	0.981305249090015	0.214230168328156	0.30065252602566	0.860370319800446	0.894683444014679	NA	NA	0.955792289253376	0.970227225627666	0.019562711576843	0.0435336952119726	0.429654929956629	0.593168101215976	0.00713282903534815	0.0228988088611822	0.321203217012827	0.414935687740522	NA	NA	0.496556643034423	0.621239762786067	0.000237623766663452	0.0015899212979505
ENSG00000065060	0.0907903514182606	0.372483357098742	0.0103471538205422	0.0429479708325862	0.201815339766142	0.346404228919144	NA	NA	0.738099348084422	0.854891435136667	0.000759485002636159	0.00492536603984211	0.569014054776208	0.705850926142438	0.0912455717330962	0.152438700395942	0.00404326112247095	0.0109084725149574	NA	NA	0.0533389819620381	0.111878203270339	0.334063575973035	0.422871713612818	0.0580664458267557	0.152925943481922	0.000775341433574616	0.00338707871458963	0.000216384040000188	0.00164645096151945	NA	NA	0.0743046214532734	0.157195680216387	0.006858616441288	0.0177008845180403
ENSG00000065135	0.193049053596276	0.514019600471213	0.26804719999668	0.4385699975683	1	0.995537969997695	NA	NA	0.074110667947693	0.212682178348377	0.982865176918514	0.989250379850056	0.2198745686341	0.370602432445223	0.000775341433574616	0.00349388785032349	0.000441339317378966	0.00259629872889541	NA	NA	0.0848595608597203	0.158418955094641	0.0233889245204171	0.0488106559150693	0.396441598756795	0.568099225877004	0.000437551635373737	0.0016006349626298	0.000216384040000189	0.00151865783634737	NA	NA	0.000237623766663452	0.00305133296586288	0.000121226358035337	0.00165852196309049
ENSG00000065150	NA	NA	NA	NA	NA	NA	NA	NA	NA	NA	0.000121226358035338	0.00234210234210234	NA	NA	NA	NA	NA	NA	NA	NA	NA	NA	0.536588260807369	0.621661011703992	NA	NA	NA	NA	NA	NA	NA	NA	NA	NA	0.000237623766663452	0.0015899212979505
ENSG00000065154	0.920554826722571	0.973672438410687	0.922644135972553	0.953452703425632	NA	NA	0.968713026673521	0.984380636111191	0.033811004385344	0.129974684813394	0.169151613790473	0.302784977185639	NA	NA	0.58362362965261	0.670943759529721	NA	NA	0.723310137165713	0.818451111368958	0.193049053596276	0.301948323850341	0.22048741947971	0.30088461464336	0.976764220039286	0.987069556729968	0.306075284706384	0.424516060128695	NA	NA	0.955792289253377	0.975404213249154	0.0386504656099665	0.0989345351144726	0.922644135972553	0.943263012582026
ENSG00000065183	0.233896445281916	0.561983380916194	0.404844672563354	0.577343665155816	0.548365310217807	0.679592095854801	NA	NA	0.34285192824747	0.550630727630887	0.400951408339338	0.556409999591575	0.0381066319114449	0.110777475666943	0.00127831537744683	0.00507379831607006	0.0599911039475329	0.100449043342444	NA	NA	0.388610186149466	0.505250173250173	0.111190147756886	0.170845900103542	0.414821649228728	0.583539575978651	0.00200974102058751	0.00697640897515976	0.239189006733487	0.323194391369957	NA	NA	0.937105245114976	0.961051548748428	0.0142281703211472	0.0341925516344121
ENSG00000065243	0.486589465963084	0.761997799967153	0.0489919544906111	0.133652366530948	0.723310137165713	0.817311284578856	NA	NA	0.137205138157638	0.311768426322417	0.292237430452533	0.445396242895063	0.333274775009401	0.491333231908312	0.187567522125639	0.268972314131135	0.608121865915606	0.687302799589489	NA	NA	0.0524830266086068	0.109402507348592	0.901732727396508	0.929127005008193	0.0561952554137953	0.146958532821399	0.711108572665846	0.787734197916966	0.850070670127911	0.886181720944178	NA	NA	0.590858416319256	0.699649368882798	0.614068976909667	0.698664300671897
ENSG00000065268	0.955792289253376	0.985549948670408	0.97386902132166	0.980396059362395	0.111190147756885	0.223630325405473	NA	NA	0.173807767598068	0.362425981788727	0.162942716990557	0.294498611973935	0.00124699793146673	0.00887373737373737	0.642220272225308	0.721232833013872	0.00283389736518882	0.0092876322855789	NA	NA	0.173807767598068	0.276067167372227	0.0217200789591478	0.0460637295843288	0.00124699793146673	0.00944624587082688	0.888898207359757	0.927048095308134	0.000441339317378964	0.00203139583421274	NA	NA	0.85588847160382	0.90185208383591	0.000121226358035338	0.00103177524230156
ENSG00000065308	0.0299830542091696	0.239790299100644	0.193049053596276	0.351331507862792	0.028837077108826	0.0860516389928155	NA	NA	0.00327625259159649	0.0306368899917287	0.858660268829804	0.91732060628951	0.637583698775169	0.758653643142092	0.0213358257847089	0.0482098706458914	0.00404326112247095	0.0109084725149574	NA	NA	0.000437551635373737	0.00231556998300647	0.933400449031283	0.951125579065372	0.290230668481856	0.457577847710586	0.0816130933772907	0.1536918328585	0.448399954215002	0.536145771439889	NA	NA	0.00459461829208668	0.019394689817225	0.56137949420129	0.652128505124067
ENSG00000065320	0.365008837588375	0.673350068734684	0.0728476245679899	0.173115000941088	NA	NA	0.805478028433864	0.907104254995074	NA	NA	0.917078116595619	0.949925857029508	0.0867213729402953	0.192871384632456	0.00127831537744683	0.00507379831607006	NA	NA	0.144767705190428	0.273393355532609	NA	NA	0.453809473513455	0.548447133907733	0.674773988309131	0.795497305526907	0.395400186463246	0.511431705336136	NA	NA	0.0415791865941472	0.136531184318795	NA	NA	0.58362362965261	0.671358142544583
ENSG00000065328	0.518653937403118	0.782111259380426	0.441127701351297	0.605675714615273	0.299314717405591	0.452556650131582	NA	NA	0.4187276113296	0.616986711585252	0.550835943360095	0.68705015309168	0.260972148569407	0.416013115865114	0.570048755621021	0.660752590744407	0.128485606636582	0.191362937160728	NA	NA	NA	NA	0.028837077108826	0.0578667259103966	0.0273154907149814	0.0882308663558664	0.734969899703096	0.80876021102791	0.592387156448542	0.672361031919159	NA	NA	0.728794002354762	0.811259533224476	0.00320892519429612	0.0101121231250188
ENSG00000065357	0.264976957765549	0.589478212502668	0.761452364004493	0.861661002958735	0.938689883559535	0.961706156997268	NA	NA	0.782931926814087	0.880638196821504	0.0663813551421139	0.156242543127789	0.0145448944751578	0.0597060328733128	0.000759485002636161	0.00317197908209144	0.931537918596797	0.94909842975758	NA	NA	0.857956712937207	0.902836747494401	0.000775341433574616	0.00283795062009548	0.452483934427193	0.623338649654439	0.000437551635373737	0.0016006349626298	0.902919833749456	0.923101926601356	NA	NA	0.775415221045683	0.846220939919976	0.000121226358035337	0.00116758365716079
ENSG00000065361	0.937105245114976	0.979706211461086	0.000121226358035337	0.00471407806500155	0.0161391535787316	0.0559908455514471	0.123968242931669	0.332732309412151	NA	NA	0.00847511198652765	0.0338033417379975	0.0189551703895	0.0689196182692334	0.000775341433574616	0.00349388785032349	NA	NA	0.0368391977002925	0.105484953815013	NA	NA	0.351587902828146	0.443237946891849	0.000437551635373739	0.00584270217995166	0.000121226358035337	0.00217723796671165	NA	NA	0.00134948304971266	0.0193789639296331	NA	NA	0.14012730174325	0.219451925153572
ENSG00000065413	0.73534472812079	0.894910757356488	0.434902543917369	0.600309557109557	0.335189234217108	0.490864357601255	NA	NA	0.771833605915447	0.873418613062266	0.230657653480881	0.380634305238477	0.115756996381434	0.238339983125259	0.000437551635373737	0.00205762491476777	0.000216384040000188	0.00199727412842167	NA	NA	0.00847511198652765	0.0268733147730013	0.224217503980812	0.306138799106971	0.60357523816749	0.741208903650986	0.000121226358035337	0.00146577831617202	0.000216384040000188	0.00155658916065947	NA	NA	0.000121226358035337	0.00243782519958544	0.626476981186465	0.712830829959293
ENSG00000065427	0.720572119233896	0.887670359776203	0.557384829316035	0.707098662927291	0.548365310217807	0.682416152673764	NA	NA	0.477887798309932	0.669208549147379	0.189393255249023	0.328034716153528	0.0189551703895	0.0679690522243714	0.0280173927583613	0.060841840152185	0.00245048222911236	0.00636796831487097	NA	NA	0.00212380316600276	0.00988148951355259	0.375445195640372	0.466349385736846	0.00919168783220568	0.04212713823427	0.107051541270362	0.18506522717049	0.000216384040000187	0	NA	NA	0.199666839162115	0.3234736178239	1	1
ENSG00000065457	0.154854682740811	0.46608128765917	0.957782352668237	0.975950479187126	0.00124699793146673	0.00763982606087869	NA	NA	0.974772376195772	0.984432671892863	0.697126201111787	0.805343710558489	0.00134948304971267	0.0128440073558807	0.2181773648806	0.303070631190596	0.0130647747809494	0.0276208397759777	NA	NA	0.37006918991373	0.48587980579767	0.000437551635373737	0.00152126111494057	0.000121226358035337	0.00297689790647537	0.0570005495081274	0.113402642630339	0.000216384040000188	0.00164645096151945	NA	NA	0.340365204494608	0.470229504118167	0.000237623766663452	0.0015899212979505
ENSG00000065485	0.0302435020594694	0.239584103597748	0.0130299896285473	0.0520322536683793	0.0998897416758445	0.209566457690649	NA	NA	0.389356877831471	0.594244722743068	0.939485930154275	0.966981848056137	0.215897217726174	0.365499377190236	0.033811004385344	0.0696315351706472	0.959756108122199	0.970822087611385	0.0207668508813685	0.0711853990828947	0.738099348084422	0.811050925395188	0.240832965180322	0.326355598284506	0.14581867644694	0.288751267564827	0.000759485002636162	0.00363297904281511	0.035658584199441	0.0676436821364358	0.601007878128723	0.744376591150785	0.0663813551421139	0.145532035662931	0.137844491049276	0.216717356260848
ENSG00000065491	0.462105697435731	0.748662121718616	0.0359744326826914	0.105461128377795	0.127623189735732	0.245738701511594	NA	NA	0.137504715119762	0.313202828987622	0.000121226358035337	0.0040416398269281	0.0599992785198869	0.149501089926622	0.199666839162115	0.285501620197042	0.231491965288743	0.312313773183338	NA	NA	0.123968242931669	0.212519378349597	0.870095093495758	0.902295337230953	0.981276616722349	0.989286728062541	0.0457900280689947	0.0960355954623803	0.00409494245704607	0.0130155988024008	NA	NA	0.000775341433574616	0.00480708200636387	0.000775341433574616	0.0028888490426952
ENSG00000065518	0.0543014629686037	0.306302019882267	0.937105245114976	0.964122268581209	0.113443551023251	0.228819453952953	NA	NA	0.0807294497598772	0.223088417171257	0.00212380316600276	0.0126742196567633	0.0116678896707901	0.0494256645881195	0.0032089251942961	0.0110338527621075	0.0934956937241773	0.14584514027731	NA	NA	0.00426115299991935	0.0164727568889672	0.0570005495081274	0.098021288112691	0.3871033419115	0.556684352589663	0.00311399474542983	0.0114942032427298	0.00404326112247095	0.0112400217298782	NA	NA	0.00124699793146673	0.00645932662015373	0.000759485002636161	0.00249411318113608
ENSG00000065526	0.870095093495759	0.954579184909858	0.050094052607317	0.13463445357539	0.0390096788522083	0.106637364937341	NA	NA	0.87691864339627	0.937877181160607	0.0457900280689947	0.118111231491513	0.289745214967383	0.445026123717779	0.075799849447964	0.132856838515508	0.0336213967876422	0.062833346428852	NA	NA	0.000121226358035337	0.00474436184215364	0.738099348084422	0.802059327453373	1	1	0.0706749464996562	0.135687586071218	0.326759582000894	0.417929171048622	NA	NA	0.000775341433574616	0.00480708200636387	0.0107263789313305	0.0289326567472263
ENSG00000065534	0.695535637886475	0.876752468878453	0.615944330567939	0.755128673800607	NA	NA	0.93790118267248	0.972238208891595	NA	NA	0.60357523816749	0.728410568566514	NA	NA	0.000775341433574616	0.00349388785032349	NA	NA	0.160912472994953	0.294718043591697	NA	NA	0.131499462614159	0.196692478515906	0.822473655003417	0.896857240915537	0.000775341433574617	0.00467891175252037	NA	NA	0.0830266034881855	0.209585887363665	NA	NA	0.109245996757448	0.176466479837266
ENSG00000065548	0.8106247857456	0.931709281069458	0.516474493643573	0.676189117108553	0.0233889245204171	0.0745570375341368	NA	NA	0.0656208837658434	0.196018369095292	0.000237623766663452	0.0032922183529471	0.917078116595619	0.950090377458798	0.0132349166464515	0.0329278233241328	0.000216384040000187	0.00223168961296505	NA	NA	0.00205588722599396	0.00957938028001722	0.0020097410205875	0.00587150829164382	0.704290584994385	0.81695405861645	0.0615129841360909	0.124082289218705	0.00084305062838269	0.00419488409516456	NA	NA	0.192623374609313	0.313406498339092	0.000121226358035337	0.00165852196309049
ENSG00000065559	0.343387409338446	0.656838992550209	0.595612922041135	0.735127108591855	0.401535093099294	0.5557077945071	0.499114105120332	0.713723745584944	0.443784777728908	0.643924616385693	0.00134948304971266	0.0109740611764903	0.534721537001827	0.674310386183737	0.941579067039708	0.960094915431592	0.470150822458056	0.557575340300782	0.698721931793906	0.803530948516622	0.386531032177557	0.501524773179918	0.103218048516339	0.160890131495939	0.726953739389097	0.831450651136621	0.920382043523474	0.943315875332704	0.810032011108285	0.859040986201601	0.699567695247885	0.81998922965899	0.237126170028282	0.366780357085564	0.000437551635373737	0.00136278968395757
ENSG00000065600	0.677376109721214	0.869907416673301	0.512903572660853	0.67213476073888	0.00327625259159649	0.019002331002331	NA	NA	0.000775341433574616	0.009980491695498	0.000121226358035337	0.0040416398269281	0.253149693500084	0.405150443927737	0.00235745352557165	0.00870682937446363	0.00982074922507514	0.0241475645942147	NA	NA	0.795461368158072	0.855650941486131	0.00860998357180436	0.0216642944576108	0.298015818669768	0.46495699350014	0.00426115299991935	0.0147584973166369	0.0385615036758202	0.0731473157724849	NA	NA	0.0604370610338988	0.135960593091269	0.00134948304971266	0.00633229489218722
ENSG00000065609	NA	NA	0.462105697435731	0.626763290472968	NA	NA	0.709135134921375	0.854773890700969	NA	NA	NA	NA	NA	NA	0.028837077108826	0.0617352754408592	NA	NA	0.116325551676737	0.234905112310672	NA	NA	NA	NA	0.501481343586713	0.66513678440159	0.516474493643573	0.626414095819195	NA	NA	0.019562711576843	0.0845250036935949	NA	NA	NA	NA
ENSG00000065613	0.941579067039709	0.981541954779764	0.113443551023251	0.23951626938003	0.00516656517452524	0.0271516120436984	NA	NA	0.0359744326826914	0.13493253006147	0.26804719999668	0.418798845465512	0.711108572665846	0.808817880030534	0.329521473751983	0.422892652709166	0.000216384040000188	0.00137177251439136	NA	NA	0.89648686049935	0.930118274933288	0.0189551703895	0.0406739994796837	0.818869619563385	0.895902353434623	0.0730002592584271	0.138942842134838	0.000216384040000187	0.00165454560734797	NA	NA	0.0502395365128524	0.119986572759381	0.000237623766663452	0.0015899212979505
ENSG00000065615	0.777947959127557	0.915843213130103	0.124703680657232	0.253823273181562	0.00516656517452522	0.0259772562070023	NA	NA	0.00685861644128802	0.0439696106362773	0.315195098813607	0.473447972733522	0.146424587649323	0.278624983155111	0.00127831537744683	0.00507379831607006	0.391865521868332	0.474161952386447	NA	NA	0.00459461829208667	0.016424783807383	0.0118413733741279	0.0287831474795454	0.193049053596276	0.353818085976676	0.781239482748224	0.846307259959694	0.0302059700307416	0.0625287732036198	NA	NA	0.860813049256443	0.906910294007068	0.0136946794657304	0.0337314768945741
ENSG00000065618	NA	NA	NA	NA	NA	NA	0.0462852710613757	0.196520326633534	NA	NA	NA	NA	NA	NA	NA	NA	NA	NA	NA	NA	NA	NA	0.0103471538205422	0.0247374447689078	NA	NA	NA	NA	NA	NA	NA	NA	NA	NA	0.000775341433574613	0.00308234742197006
ENSG00000065621	0.286573192198531	0.605819358563309	0.0220013250335138	0.0743594113672854	0.0145448944751577	0.0526053231137977	NA	NA	0.00860998357180438	0.05392116223525	0.000437551635373739	0.00506022360409417	0.506453417833245	0.652903176706091	0.229130430722654	0.315956114629659	0.518867385877424	0.600529441930014	NA	NA	0.000121226358035337	0.00326239198256552	0.00124699793146673	0.0038280476473606	0.451554704994474	0.620464514306156	0.00200974102058751	0.00689033360223983	0.000828562226773352	0.00340622041026899	NA	NA	0.000121226358035337	0.00243782519958544	0.000121226358035337	0.00165852196309049
ENSG00000065665	0.911076337838385	0.967318018344411	0.837472319505491	0.908410184540435	0.582057277951217	0.708168064716399	NA	NA	0.57083211905207	0.736240010060406	0.0363876745755511	0.101668247483499	0.0479203004832462	0.130764394143537	0.107252509768221	0.172824088086047	0.0133544214016406	0.0288266205015857	NA	NA	0.00127831537744683	0.00620190805757816	0.115756996381434	0.177551345903098	0.2181773648806	0.377360061039051	0.0419586548930843	0.0898470210430753	0.000843050628382686	0.00326310190563584	NA	NA	0.0234706725303483	0.0692655049971137	0.794302146611762	0.842533374188599
ENSG00000065802	0.259098536441213	0.584366869984923	0.260972148569406	0.425730760936378	0.0388892957783786	0.106932213450346	NA	NA	0.343387409338446	0.54993095863628	0.993967146149407	0.994539778138028	0.8106247857456	0.885078103070259	0.155828765532465	0.234007077508404	0.101119289436273	0.154180840993068	NA	NA	0.110931568689126	0.194024343003935	0.00127831537744684	0.00412919279398728	0.303045456237121	0.471782973323573	0.480398825734412	0.589631933644375	0.349809694812623	0.437329324322528	NA	NA	0.0359744326826914	0.093530670242999	0.050094052607317	0.0958033747878186
ENSG00000065809	NA	NA	NA	NA	NA	NA	0.000237623766663451	0.00831543184484361	NA	NA	0.0206826341325157	0.066766601613257	0.000437551635373737	0.00379828244996784	NA	NA	NA	NA	0.000759485002636161	0.00675464659990772	NA	NA	0.0554828478439928	0.09631252904706	0.000121226358035338	0.00255265400192936	NA	NA	0.000216384040000187	0.00165454560734797	NA	NA	NA	NA	0.824797327955305	0.872353648306727
ENSG00000065833	0.0790303706404789	0.356376545265434	1	0.996207331805868	0.351587902828145	0.507672379434037	NA	NA	0.319492220654628	0.529270472183537	0.276175566659666	0.429742016965369	0.356905168191158	0.52043693525175	0.698721931793905	0.770945093253682	0.456554875355905	0.535125901766218	NA	NA	0.723310137165713	0.797237895590298	0.0156812564769522	0.0349439312402275	0.382170103287805	0.551126233384298	0.46644487141711	0.581245589273112	0.788130758701798	0.84216534423431	NA	NA	0.181935672582579	0.298491697751076	0.000437551635373737	0.00136278968395757
ENSG00000065882	0.513651104744683	0.78152062345029	0.000775341433574617	0.00849046103628588	0.0570005495081274	0.137635622868784	NA	NA	0.124703680657232	0.291828838393724	0.075799849447964	0.172406436376525	0.695535637886475	0.800793848744995	0.0570005495081274	0.103373665979717	0.000216384040000188	0.00199727412842167	NA	NA	0.00212380316600276	0.00988148951355259	0.000121226358035337	0.00186681073107666	0.513651104744683	0.672359580563915	0.000237623766663452	0.00189180737961226	0.000216384040000188	0.00164645096151945	NA	NA	0.0145448944751577	0.0501738101738102	0.000121226358035337	0.00165852196309049
ENSG00000065883	0.0457900280689947	0.283306502414783	0.254326455575806	0.415040454104309	0.698243318877996	0.802405123119189	NA	NA	0.203764075556702	0.403648717118105	0.794302146611762	0.87106575816335	0.0984992401412106	0.213398488324742	0.882890677194719	0.918908407629391	0.0460783695593855	0.0806305982854509	NA	NA	0.00205588722599397	0.00948444948444948	0.818089959204211	0.867547014864088	0.874053627174312	0.928759548798657	0.0743046214532733	0.141248571220117	0.00674657056992561	0.0193925066265492	NA	NA	0.118356665365944	0.221142509082208	0.857956712937207	0.894193813256028
ENSG00000065911	0.913163333959389	0.970543486102554	0.000237623766663451	0.00215257299594649	0.00212380316600276	0.0133375217601864	NA	NA	0.0032762525915965	0.0325083377216079	0.271560376586006	0.427181295715778	0.550835943360095	0.694143439016222	0.000775341433574616	0.00349388785032349	0.00409494245704606	0.0118356098207381	NA	NA	0.344454877504655	0.461192858180726	0.00212380316600276	0.00692066187273855	0.771064848057688	0.862760432832162	0.567807188895361	0.670080231187498	0.505362205885192	0.587524424074195	NA	NA	0.349065473244421	0.482820606686378	0.000237623766663452	0.00156080649711223
ENSG00000065978	0.214495735351878	0.535001432002736	0.000437551635373737	0.00306192902593931	0.106499708913729	0.215470693631613	NA	NA	0.330638334353118	0.538274852712665	0.0891066267945641	0.190932206077264	0.0207668508813684	0.0727966268668479	0.335800624890279	0.430840444024751	0.0372770392372492	0.0680530435000042	NA	NA	0.00200974102058751	0.00829391197038256	0.0426833110104191	0.0783843375923132	0.0130299896285473	0.053440391679028	0.000237623766663451	0.00103822557810288	0.00147746845629712	0.00536971328964366	NA	NA	0.000237623766663452	0.00305133296586288	0.000121226358035337	0.00116758365716079
ENSG00000065989	0.694790138357051	0.877400814474398	0.0896896948554271	0.201340489193872	0.116325551676737	0.23378676193491	NA	NA	0.240832965180322	0.44517428736008	0.0032762525915965	0.0192766468477628	0.0156135416767189	0.0596385112076376	0.0311881365393053	0.0661380742389803	0.962711949925207	0.973541899978243	NA	NA	0.023916122406551	0.0607201697284968	0.00200974102058751	0.00580686267617814	0.00614686004086388	0.0319903882733872	0.935012917464897	0.955246427070198	0.191518147643014	0.269681494162822	NA	NA	0.0663813551421139	0.145532035662931	0.913957282000721	0.938188773331187
ENSG00000066027	0.402719302426831	0.704263048349631	0.856279155294087	0.916797570693371	0.729550736695656	0.821445942996362	NA	NA	0.211976546171634	0.409775507760539	0.418930755287356	0.572245806250844	0.794302146611762	0.868187914427469	0.00847511198652765	0.0230668719659545	0.000216384040000188	0.00199727412842167	NA	NA	0.000775341433574616	0.00423651465904987	0.280452994842064	0.369793377101538	0.289745214967383	0.456819406160893	0.000437551635373739	0.00305922508058909	0.000216384040000187	0	NA	NA	0.00212380316600276	0.0114588217298631	0.920382043523474	0.941489659438377
ENSG00000066032	NA	NA	NA	NA	NA	NA	NA	NA	NA	NA	NA	NA	NA	NA	NA	NA	NA	NA	NA	NA	NA	NA	0.146424587649324	0.214345484542362	NA	NA	NA	NA	NA	NA	NA	NA	NA	NA	NA	NA
ENSG00000066084	0.307897556598534	0.630390797832658	0.00847511198652765	0.0369648742062535	0.0457900280689947	0.1179253388508	NA	NA	0.0457900280689948	0.158709633626907	0.00516656517452523	0.0245492685440466	0.343387409338446	0.500152728092744	0.924848627781156	0.945079507292319	0.106848818395637	0.166127359011147	NA	NA	0.202975530906986	0.311378454561714	0.038418916131254	0.0725934449428936	0.0697318895641271	0.171476219864485	0.0303430167560491	0.0721018418201517	0.00155298007177876	0.00572337715194858	NA	NA	0.493942758477757	0.61621009949677	0.000437551635373737	0.00136278968395757
ENSG00000066117	0.874053627174312	0.957099998491077	0.34549636403127	0.518904786673382	0.217568616988044	0.363208387820995	NA	NA	0.132938221825176	0.307211079827438	0.306075284706384	0.466682304418153	0.22048741947971	0.369928434776447	0.00685861644128802	0.0185417215271526	0.0624592971999431	0.104647357694405	NA	NA	0.0419586548930843	0.0924996141157757	0.0327860647122612	0.0640944656578704	0.124703680657232	0.256906697931557	0.00124699793146673	0.00464389495038105	0.00909162647728955	0.0220832714808618	NA	NA	0.424738563268336	0.553059914340402	0.00472428889569295	0.0145848316526654
ENSG00000066135	0.0136946794657304	0.177554897554898	0.000121226358035337	0.00471407806500155	0.000121226358035337	0.00402281834152504	NA	NA	0.0132349166464515	0.0720238407354972	0.00472428889569295	0.0231170984348242	0.679915023546815	0.790637428466581	0.00847511198652765	0.0230668719659545	0.000216384040000187	0.00223168961296505	NA	NA	0.0851017476231819	0.158021915106935	0.000237623766663451	0.00111946623574531	0.0142281703211472	0.0564881295393545	0.000121226358035337	0.00217723796671165	0.0934956937241773	0.148915682887116	NA	NA	0.00127831537744684	0.00696974753373886	0.0233889245204171	0.0517274881980764
ENSG00000066136	0.759400582120795	0.907703288623583	0.853536724685571	0.914816311239197	0.0662667882186772	0.155492743825731	NA	NA	0.0974883070461622	0.251726846768169	0.54701204536606	0.68090275981929	0.00969761056850183	0.0425513880059335	0.10220886635696	0.165753281835195	0.0209957413722514	0.0442073390526999	NA	NA	0.913163333959389	0.940960538269093	0.0583956515536158	0.101847659278755	0.0220013250335138	0.0773522334353195	0.0103471538205422	0.0294148289633617	0.0662912557461267	0.115304809484052	NA	NA	0.418037524631738	0.547330173973022	0.000437551635373737	0.00136278968395757
ENSG00000066185	0.627195558209696	0.842917770071142	0.4187276113296	0.586774279557785	0.495906857774994	0.640441610264711	NA	NA	0.0419586548930843	0.148127130914016	0.0457900280689947	0.120191665245324	0.075799849447964	0.177774921863984	0.0159180331276574	0.0390420334391102	0.280341040533918	0.366896036377755	NA	NA	0.62099289233509	0.719663305881793	0.000121226358035337	0.00276196177835522	0.321646395547627	0.493882629691528	0.00614686004086387	0.0198281282749948	0.844303301834184	0.880483542135345	NA	NA	0.148190375485795	0.258774897189531	0.000121226358035337	0.0151966896152943
ENSG00000066230	NA	NA	NA	NA	NA	NA	0.8106247857456	0.910698582731437	NA	NA	0.00459461829208668	0.020786756983076	NA	NA	NA	NA	NA	NA	0.436504659940133	0.581191534773197	NA	NA	0.000437551635373737	0.00152126111494057	NA	NA	NA	NA	NA	NA	0.524403756599647	0.685534562803989	NA	NA	0.924848627781156	0.945591663238722
ENSG00000066248	NA	NA	NA	NA	NA	NA	NA	NA	NA	NA	NA	NA	NA	NA	NA	NA	NA	NA	NA	NA	NA	NA	0.000121226358035337	0.00276196177835522	NA	NA	NA	NA	NA	NA	NA	NA	NA	NA	0.000775341433574617	0.00400660167083525
ENSG00000066279	0.721326266127827	0.888564771416409	0.240832965180322	0.404600373388874	0.0500940526073171	0.128499369482976	NA	NA	0.355467368985273	0.563764540762347	0.461166654848294	0.609594150964348	0.0699420437918278	0.166870010626836	0.157681980908531	0.235862888804065	0.272019662419993	0.361167694846835	NA	NA	0.295003402607621	0.4094181284029	0.137844491049276	0.206602805142951	0.0960657596744565	0.216770339021734	0.346911348431911	0.463400700712794	0.212268276084264	0.288507347457137	NA	NA	0.988261199240802	0.990600501974956	0.111190147756886	0.17979083381927
ENSG00000066294	0.541690795368525	0.791689233656447	0.870095093495758	0.92569217993261	0.00355130595275893	0.0199510523739599	NA	NA	0.533272067712977	0.708707807244393	0.0116678896707901	0.0438325987452625	0.000237623766663451	0.00318912394384093	0.000759485002636161	0.00317197908209144	0.000216384040000188	0.00137177251439136	NA	NA	0.000237623766663451	0.00190616312289316	0.000437551635373739	0.00283357536335812	0.00306471629748349	0.0173395305519658	0.00127831537744683	0.0050328853302831	0.000216384040000188	0.00164645096151945	NA	NA	0.0388892957783786	0.0995637559653894	0.000237623766663451	0.000855311064735149
ENSG00000066322	0.704290584994385	0.881142335566127	0.0891066267945641	0.200027782560022	0.354211795726138	0.509577089290231	NA	NA	0.444705910717433	0.645088397143192	0.459830427648968	0.608559594884381	0.00847511198652765	0.0382568236969296	0.465503104148551	0.563251400744706	0.931537918596798	0.948915541535254	NA	NA	0.109919470402814	0.193055824112407	0.0299830542091696	0.0592183468250586	0.000237623766663452	0.00375416965115011	0.443784777728908	0.559778432949165	0.154321711273869	0.223448058913646	NA	NA	0.124325715245053	0.226689583149508	0.0217200789591478	0.0487754690208678
ENSG00000066336	0.518653937403118	0.782139212233256	0.620520578860735	0.757793695002255	0.397134284321282	0.551186753254774	NA	NA	0.552157987038547	0.723911051263349	0.941579067039709	0.968805344244491	0.000237623766663452	0.00533758639021797	0.0217200789591478	0.0493778706544664	0.848464743047065	0.880921411987261	NA	NA	0.154001812597347	0.246371664362516	0.00127831537744683	0.0041610620463206	0.00969761056850183	0.0430547641658753	0.0699420437918279	0.134648005219297	0.000441339317378964	0.00203139583421274	NA	NA	0.0867311227013458	0.174144995629371	0.00355130595275894	0.0124355330517542
ENSG00000066379	NA	NA	NA	NA	NA	NA	NA	NA	NA	NA	0.000237623766663451	0.00184813166631348	NA	NA	NA	NA	NA	NA	NA	NA	NA	NA	0.243795939197793	0.328103084048015	NA	NA	NA	NA	NA	NA	NA	NA	NA	NA	0.089106626794564	0.149207182188889
ENSG00000066382	NA	NA	0.0388892957783786	0.11174562109119	NA	NA	NA	NA	NA	NA	NA	NA	NA	NA	0.00127831537744684	0.00501788372389154	NA	NA	NA	NA	NA	NA	NA	NA	NA	NA	0.341446360045035	0.454940097682852	NA	NA	0.254326455575806	0.429647753912227	NA	NA	NA	NA
ENSG00000066405	0.208167953225307	0.526550906520558	NA	NA	NA	NA	NA	NA	NA	NA	NA	NA	NA	NA	NA	NA	NA	NA	NA	NA	NA	NA	NA	NA	NA	NA	NA	NA	NA	NA	NA	NA	NA	NA	NA	NA
ENSG00000066422	0.682602357508375	0.872516483873667	0.414227819034904	0.583278786115491	0.444090365773123	0.595104168587746	NA	NA	0.00847511198652765	0.0530739064856712	0.898856420613341	0.943332013428167	0.881707703789342	0.932374316765979	1	0.995964502755824	0.985986895389702	0.986165487875864	NA	NA	0.173456917258452	0.276383965761015	0.978381008955354	0.982254975756446	0.96089600583112	0.980510453552239	0.0822984091091879	0.153573334914892	0.100527798745066	0.156618767439012	NA	NA	0.00847511198652765	0.0316201754047058	0.925643627068738	0.945685188020954
ENSG00000066455	0.0791821521590066	0.357290617792599	0.480398825734412	0.638847414524675	0.842613237037619	0.899420719956519	NA	NA	0.130736567542268	0.302932965250484	0.0132349166464515	0.0477645433294852	0.729550736695656	0.823653835179259	0.000437551635373737	0.00205762491476777	0.000216384040000187	0	NA	NA	0.00235745352557164	0.0107879181296903	0.743846443018205	0.805838254338254	0.0124582938191066	0.0524331290798357	0.000775341433574616	0.00338707871458963	0.000216384040000188	0.00119000911080119	NA	NA	0.473052168245679	0.598665104438833	0.00685861644128799	0.0179663424820684
ENSG00000066557	0.549816415277405	0.797723284392113	0.654882804247783	0.780907394868163	0.0288370771088261	0.085876692839844	NA	NA	0.682602357508375	0.81979241541079	0.548365310217807	0.684598849514494	0.296934515357838	0.452090029078665	0.109919470402815	0.175291066957734	0.166400977920638	0.236950654978824	NA	NA	0.134306825393452	0.226592146215051	0.00993217024483818	0.0243498776973804	0.529479082292749	0.68234091104364	0.280452994842064	0.395903730401547	0.000216384040000186	0	NA	NA	0.694790138357051	0.784419030505415	0.0103471538205422	0.0261333283614754
ENSG00000066583	0.140457824640441	0.45227857168577	0.8460074222302	0.911788649946545	0.0232062854481038	0.074132743819729	NA	NA	0.0822984091091878	0.226856335616046	0.0604370610338988	0.145419657419657	0.709135134921375	0.808708422957697	0.0656208837658433	0.116401317334879	0.000441339317378964	0.00249583496927958	NA	NA	0.0468260552678161	0.101601328273825	0.0606041903784805	0.1055492988835	0.107051541270362	0.230549616497643	0.124703680657232	0.210088665228852	0.0751759866435832	0.123447234314814	NA	NA	0.496556643034423	0.62108899473297	0.230657653480881	0.326473198944418
ENSG00000066629	NA	NA	NA	NA	NA	NA	0.853536724685571	0.92886354805041	NA	NA	0.00426115299991934	0.0203294483294483	NA	NA	NA	NA	NA	NA	0.615944330567939	0.738695817729799	NA	NA	0.403304356070532	0.495866297002661	NA	NA	NA	NA	NA	NA	0.986114070859805	0.988674045658319	NA	NA	0.0462852710613756	0.0899603137271299
ENSG00000066651	0.103218048516339	0.396584727399837	0.0368391977002925	0.107242086873083	0.00212380316600276	0.0133375217601864	NA	NA	0.00043755163537374	0.00997106130964399	0.00847511198652765	0.0338033417379975	0.00043755163537374	0.00663922366050026	0.795461368158071	0.847137287734976	0.342025298287998	0.423289804440764	NA	NA	0.237555525822141	0.352230034824827	0.00134948304971266	0.00594634124045889	0.0124582938191065	0.0516697695299939	0.111190147756886	0.191640767571752	0.00155298007177876	0.00561671059584829	NA	NA	0.0193508792324701	0.0587194263950403	0.0159180331276574	0.0375779123539783
ENSG00000066654	0.340365204494608	0.653995363117765	NA	NA	0.807802382694135	0.875831198236311	NA	NA	NA	NA	0.294281689387685	0.449024804072513	0.386531032177557	0.543408381352184	0.000437551635373737	0.00205762491476777	0.00529784042661927	0.0136999511363232	NA	NA	0.000121226358035337	0.00474436184215364	0.0390096788522083	0.073569848237448	0.00200974102058751	0.0122705225753121	0.000121226358035337	0.00217723796671165	0.0968805636415793	0.151556571800081	NA	NA	0.000759485002636161	0.00428979120567906	0.00713282903534815	0.0202386682143767
ENSG00000066735	NA	NA	NA	NA	NA	NA	0.230657653480881	0.468934816986765	NA	NA	0.715332736644636	0.815960834142652	NA	NA	0.000759485002636161	0.00317197908209144	NA	NA	0.997901684607824	0.996821229111592	NA	NA	0.0255640698555783	0.0522078344488492	0.6818615022017	0.801690449813879	0.00235745352557164	0.00929129590315732	NA	NA	0.316611240637076	0.504275789569907	NA	NA	0.0280173927583613	0.0604126022355274
ENSG00000066739	0.837472319505491	0.942787048359778	0.253149693500084	0.415816771944116	0.431853483213371	0.582039326012079	NA	NA	0.536588260807369	0.710641802235475	0.0119858635694054	0.0451644596184211	0.401535093099293	0.559316332619646	0.985316070636857	0.987659048151345	0.419899515165099	0.50980097562376	NA	NA	0.721326266127827	0.795830419246618	0.00124699793146673	0.0038280476473606	0.383323230798688	0.551955694011769	0.275613122843985	0.388941965832224	0.909150636734374	0.929494701704269	NA	NA	0.203764075556702	0.328978175458588	0.0752833042475538	0.131316849020198
ENSG00000066777	0.182297758935651	0.496250626428141	0.213173986788354	0.371192239203238	0.006858616441288	0.0288781970771421	NA	NA	0.00685861644128802	0.0439696106362773	0.0663813551421139	0.154641585421677	0.979457995499443	0.987147863656684	0.000237623766663451	0.00169655131193593	0.000216384040000187	0.00223168961296505	NA	NA	0.313347610440992	0.430990167517114	0.253149693500084	0.336049770642794	0.0368391977002925	0.111146076146076	0.000775341433574616	0.00338707871458963	0.000441339317378965	0.00196880602496827	NA	NA	0.373045032786219	0.503165127983801	0.169909197390372	0.253379953379953
ENSG00000066827	0.4187276113296	0.717108794409408	0.179909580826773	0.326663118786077	0.495906857774994	0.641257176103205	NA	NA	0.557384829316035	0.72661644695543	0.000237623766663452	0.0032922183529471	0.534146163316007	0.674111594932709	0.00235745352557165	0.00870682937446363	0.000843050628382686	0.00332050184001732	NA	NA	0.111190147756886	0.195079220296612	0.000121226358035337	0.00276196177835522	0.414227819034905	0.582841193717327	0.0388892957783786	0.0858814502206023	0.231491965288743	0.316703603247139	NA	NA	0.342246130995842	0.473555205437892	0.284902003072165	0.382373517656294
ENSG00000066855	0.225057908896596	0.549479769162656	0.0363876745755511	0.106836128481792	0.210769239458502	0.35409235755635	NA	NA	0.00957534841900136	0.0574622705082149	0.00459461829208668	0.020786756983076	0.033811004385344	0.101391509380797	0.00134948304971266	0.00726594384796169	0.000216384040000188	0.00199727412842167	NA	NA	0.000237623766663451	0.00190616312289316	0.333014593287323	0.421978402100425	0.192247969870965	0.348573138331203	0.000437551635373737	0.0016006349626298	0.000216384040000188	0.00164645096151945	NA	NA	0.0415791865941472	0.104063438531524	0.000437551635373737	0.00136278968395757
ENSG00000066926	0.734969899703096	0.894663049339373	0.0116678896707901	0.0471266148060806	0.00043755163537374	0.00539699563711957	NA	NA	0.345496364031271	0.55513287599459	0.0604370610338986	0.145368468998233	0.00860998357180436	0.0394425467596199	0.000237623766663451	0.00169655131193593	0.000441339317378965	0.00223776223776224	NA	NA	0.724920412029139	0.800243740548053	0.0145448944751577	0.0348463086282112	0.000775341433574616	0.00620551237110251	0.108968280269981	0.18816016491519	0.000828562226773349	0.00237246793468154	NA	NA	0.555585252138153	0.673443055261237	0.96383858215099	0.97579032105702
ENSG00000066933	0.484805715900411	0.76148291463649	0.0386504656099665	0.111068166629119	0.006858616441288	0.0288781970771421	NA	NA	0.000237623766663452	0.00719502719502719	0.0047940383674399	0.023615356506163	0.221100295554626	0.371794801185948	0.627195558209696	0.711042753634977	0.0044304629867516	0.0123260346211166	NA	NA	0.00212380316600275	0.0101163410580451	0.000437551635373737	0.00152126111494057	0.275142539537956	0.444994481892558	0.107807078869575	0.187430546981109	0.860370319800445	0.896269618072392	NA	NA	0.962685087562447	0.976599604398605	0.0554828478439928	0.101859727113718
[truncated: 25,307 more rows]
